# Supplementary material for: Moderate and transient impact of antibiotic use on the gut microbiota in a rural Vietnamese cohort
Source: Sci Rep. 2022 Nov 23;12:20189. doi: 10.1038/s41598-022-24488-9 (PMC9691687; doi:10.1038/s41598-022-24488-9)
Supplement: Supplementary file 2 — Supplementary Information 2. [file 41598_2022_24488_MOESM2_ESM.xlsx]

## Sheet: Description
Data description
Table S1	Change in Relative abundance at genus level upon antibiotic exposure as examined by generalized linear mized effects models using a negative binomial distribution. Antibiotics, age and time-point were included as fixed effects and individual subjects as random effect.
Table S2	Linear mixed effect models on the association between fecal ARGs in baseline microbiota and shifts in observed species richness upon antibiotic use
Table S3	Linear mixed effect models on the association between fecal ARGs in baseline microbiota and shifts in Shannon diversity upon antibiotic use
Table S4	Differential genus abundance in the fecal microbiota of Vietnamese and Dutch adults as determined by ANCOM-BC
Table S5	Accession Number of raw reads sequences depositted in ENA.

## Sheet: Table 1
	name	Estimate_Exp_Abx_less31dYes	Std. Error_Exp_Abx_less31dYes	z value_Exp_Abx_less31dYes	Pr(>|z|)_Exp_Abx_less31dYes	Estimate_Exp_ABx_3codesYes_2weeks	Std. Error_Exp_ABx_3codesYes_2weeks	z value_Exp_ABx_3codesYes_2weeks	Pr(>|z|)_Exp_ABx_3codesYes_2weeks	Estimate_Exp_ABx_3codesYes_4weeks	Std. Error_Exp_ABx_3codesYes_4weeks	z value_Exp_ABx_3codesYes_4weeks	Pr(>|z|)_Exp_ABx_3codesYes_4weeks	Estimate_(Intercept)	Std. Error_(Intercept)	z value_(Intercept)	Pr(>|z|)_(Intercept)
1	g__Prevotella	-0.177658	0.293537	-0.605232	0.545025	-0.250023	0.318448	-0.785132	0.432376	0.0328832	0.487782	0.0674138	0.946252	-2.48273	0.221586	-11.2044	3.88e-29
2	g__Escherichia_Shigella	0.413426	0.240208	1.72112	0.0852296	0.426273	0.278271	1.53187	0.125555	0.384635	0.394111	0.975956	0.329086	-3.78412	0.147385	-25.6751	2.22e-145
3	g__Blautia	-0.0754544	0.109043	-0.691969	0.488957	-0.0704006	0.124329	-0.566244	0.571228	-0.0874683	0.178053	-0.491248	0.623251	-2.79221	0.125797	-22.1961	3.75e-109
4	g__Faecalibacterium	-0.103599	0.151853	-0.682237	0.495089	-0.00148254	0.172984	-0.00857041	0.993162	-0.350627	0.236688	-1.48139	0.138502	-3.06869	0.181178	-16.9375	2.38e-64
5	g__Bifidobacterium	0.282664	0.320058	0.883165	0.377147	0.365631	0.364322	1.00359	0.315575	0.0954204	0.480521	0.198577	0.842594	-4.1805	0.290522	-14.3896	6.01e-47
6	g__Romboutsia	-0.363919	0.22145	-1.64334	0.100312	-0.690206	0.259988	-2.65476	0.0079364	0.152883	0.363442	0.420653	0.674009	-3.71632	0.119762	-31.031	2.06e-211
7	g__Streptococcus	-0.0676606	0.204742	-0.330467	0.741047	-0.0420786	0.224469	-0.187459	0.851301	-0.140898	0.324869	-0.433707	0.664501	-4.07145	0.131575	-30.944	3.06e-210
8	g__Bacteroides	0.378144	0.154735	2.44382	0.0145328	0.330566	0.17324	1.90814	0.0563736	0.493586	0.253376	1.94804	0.0514103	-3.38961	0.115956	-29.2318	7.65e-188
9	g__Ruminococcus_torques_group	-0.624938	0.181659	-3.44018	0.000581328	-0.560835	0.204147	-2.74721	0.00601052	-0.807397	0.30405	-2.65548	0.00791962	-3.88992	0.14171	-27.4499	6.98e-166
10	g__Agathobacter	-0.757392	0.262593	-2.88428	0.00392312	-0.823851	0.300798	-2.73889	0.00616477	-0.615505	0.430903	-1.42841	0.153175	-3.89886	0.133229	-29.2643	2.96e-188
11	g__Ruminococcus	-0.295104	0.313822	-0.940354	0.347036	-0.493125	0.344816	-1.43011	0.152686	0.19731	0.5271	0.374332	0.708157	-4.08393	0.253216	-16.1282	1.62e-58
12	g__Megamonas	1.55393	0.506382	3.06869	0.00214997	2.31609	0.60704	3.81538	0.000135973	0.0595142	0.633668	0.0939201	0.925173	-7.70052	0.615339	-12.5143	6.24e-36
13	g__Alloprevotella	0.216288	0.534232	0.404857	0.685582	0.509586	0.60054	0.848546	0.396134	-0.558116	0.813582	-0.685998	0.492714	-19.7004	1.1593	-16.9934	9.19e-65
14	g__Collinsella	0.0749442	0.212613	0.352491	0.72447	-0.11706	0.248243	-0.471555	0.637244	0.438045	0.362232	1.2093	0.226549	-4.7889	0.123281	-38.8453	0
15	g__Eubacterium_hallii_group	-0.439856	0.212544	-2.06948	0.0385012	-0.482169	0.244231	-1.97424	0.0483548	-0.356208	0.325459	-1.09448	0.273745	-4.44371	0.253369	-17.5385	7.28e-69
16	g__Dorea	-0.468789	0.163082	-2.87455	0.00404598	-0.547996	0.186624	-2.93636	0.00332092	-0.304264	0.265573	-1.14569	0.251923	-4.11813	0.0794329	-51.8441	0
17	g__Clostridium_sensu_stricto_1	-0.259741	0.214281	-1.21215	0.225455	-0.299223	0.247342	-1.20975	0.226374	-0.174144	0.352466	-0.494073	0.621255	-3.93896	0.113935	-34.5719	6.69e-262
18	g__Ruminococcus_gnavus_group	0.773719	0.40858	1.89368	0.0582676	0.880203	0.447012	1.96908	0.0489435	0.470047	0.613434	0.766255	0.443525	-6.59784	0.395177	-16.6959	1.4e-62
19	g__Fusicatenibacter	-0.205985	0.243591	-0.845616	0.397767	-0.248359	0.268831	-0.923846	0.355566	-0.0892014	0.412148	-0.21643	0.828652	-5.20621	0.211467	-24.6194	7.82e-134
20	g__Catenibacterium	0.357478	0.42643	0.838304	0.40186	0.555457	0.484109	1.14738	0.251225	-0.100552	0.608167	-0.165337	0.868679	-9.5902	0.857444	-11.1846	4.85e-29
21	g__Holdemanella	-0.56169	0.291995	-1.92363	0.0544014	-0.711034	0.332777	-2.13667	0.0326249	-0.269044	0.460049	-0.584816	0.558671	-4.92274	0.348873	-14.1104	3.28e-45
22	g__Subdoligranulum	0.0747948	0.277739	0.269299	0.787699	-0.0890621	0.302199	-0.294713	0.768213	0.536764	0.508151	1.05631	0.290828	-4.54979	0.261664	-17.3879	1.02e-67
23	g__Roseburia	-0.511287	0.193113	-2.64761	0.00810639	-0.44958	0.212442	-2.11625	0.0343237	-0.698048	0.309076	-2.2585	0.0239148	-4.31883	0.106133	-40.6926	0
24	g__Intestinibacter	-0.034293	0.221269	-0.154983	0.876835	-0.173636	0.259623	-0.668802	0.503622	0.225621	0.368251	0.612683	0.540086	-5.31431	0.112776	-47.1227	0
25	g__Klebsiella	0.282362	0.427731	0.660138	0.509165	-0.0231684	0.481881	-0.048079	0.961653	0.873754	0.727373	1.20125	0.229656	-5.50975	0.183149	-30.0834	7.99e-199
26	g__Coprococcus	-0.383903	0.218145	-1.75985	0.0784334	-0.38653	0.252024	-1.5337	0.125103	-0.378529	0.33813	-1.11948	0.262937	-4.61766	0.286626	-16.1104	2.16e-58
27	g__Enterococcus	0.603823	0.482209	1.2522	0.210497	0.855668	0.5489	1.55888	0.119025	-0.162309	0.764101	-0.212418	0.831781	-6.17655	0.245931	-25.115	3.41e-139
28	f__Eubacterium_coprostanoligenes_group_Genus	-0.386401	0.245351	-1.57489	0.115282	-0.466193	0.275961	-1.68934	0.0911536	-0.200532	0.407563	-0.492027	0.6227	-4.40863	0.183759	-23.9914	3.42e-127
29	g__CAG_352	-0.40706	0.856696	-0.475152	0.634679	0.306109	1.07085	0.285855	0.774989	-2.03925	1.48861	-1.3699	0.170717	-8.94239	0.776515	-11.5161	1.1e-30
30	g__Anaerostipes	-0.260706	0.22086	-1.18041	0.237835	-0.257061	0.250595	-1.0258	0.304985	-0.269467	0.359174	-0.750242	0.453109	-5.69172	0.152253	-37.3834	7.28e-306
31	g__UCG_002	-0.352821	0.264445	-1.33419	0.182141	-0.312314	0.300664	-1.03875	0.298921	-0.447544	0.415736	-1.07651	0.281699	-5.29876	0.307012	-17.2591	9.55e-67
32	g__Eubacterium_ruminantium_group	-0.862442	0.473185	-1.82263	0.0683589	-0.804264	0.53039	-1.51637	0.129427	-1.00364	0.729901	-1.37503	0.169122	-6.5875	0.36091	-18.2525	1.98e-74
33	g__Erysipelotrichaceae_UCG_003	-0.297951	0.308898	-0.964562	0.334764	-0.442892	0.351812	-1.25889	0.20807	-0.0242086	0.476461	-0.0508091	0.959478	-6.23601	0.26864	-23.2133	3.34e-119
34	g__Butyricicoccus	-0.533402	0.190652	-2.79778	0.00514551	-0.51524	0.214036	-2.40727	0.0160725	-0.581483	0.31395	-1.85215	0.0640041	-5.1757	0.0816198	-63.4123	0
35	g__Tyzzerella	1.05131	0.582025	1.8063	0.0708709	0.953485	0.651158	1.46429	0.143114	1.26743	0.932162	1.35967	0.173935	-6.55246	0.358002	-18.3029	7.85e-75
36	g__Dialister	0.515717	0.614091	0.839806	0.401017	0.0851481	0.609522	0.139696	0.8889	2.91817	1.66553	1.75209	0.0797575	-10.9256	1.13971	-9.58636	9.13e-22
37	g__Lachnospiraceae_ND3007_group	-0.222628	0.245339	-0.907431	0.364179	-0.387953	0.28067	-1.38224	0.166898	0.0968311	0.411629	0.235239	0.814024	-5.78459	0.109132	-53.0053	0
38	g__Peptoclostridium	-0.426396	1.0928	-0.390187	0.696398	0.0222167	1.14084	0.0194739	0.984463	-24.8904	4352.9	-0.00571811	0.995438	-21.0109	1.2149	-17.2944	5.19e-67
39	g__Lachnoclostridium	0.237463	0.14058	1.68917	0.091187	0.306256	0.159528	1.91976	0.0548883	0.0550667	0.232028	0.237328	0.812403	-5.01144	0.0926892	-54.0671	0
40	g__Lachnospira	-0.764266	0.265618	-2.87731	0.00401077	-0.871052	0.30288	-2.8759	0.00402876	-0.542644	0.4321	-1.25583	0.209177	-5.56717	0.133742	-41.6262	0
41	g__Parabacteroides	0.469719	0.15717	2.9886	0.0028026	0.419819	0.176873	2.37356	0.0176174	0.590854	0.262826	2.24808	0.0245708	-5.56006	0.102195	-54.4065	0
42	g__Haemophilus	0.109244	0.382679	0.285471	0.775283	0.0951004	0.437155	0.217544	0.827784	0.141851	0.623782	0.227404	0.820109	-6.99677	0.252955	-27.6602	2.11e-168
43	g__Megasphaera	1.66484	0.940989	1.76925	0.076853	1.73358	0.986563	1.7572	0.0788846	1.40676	1.40851	0.998759	0.317912	-20.3568	1.25194	-16.2602	1.89e-59
44	g__Phascolarctobacterium	0.172261	0.254922	0.675739	0.499206	0.187483	0.285202	0.657369	0.510944	0.132863	0.413648	0.321197	0.748061	-6.03666	0.267819	-22.5401	1.68e-112
45	g__Fusobacterium	0.969345	0.745873	1.29961	0.193734	0.803626	0.884885	0.90817	0.363788	1.20831	1.03422	1.16833	0.242672	-8.19256	0.566596	-14.4593	2.19e-47
46	g__Lactobacillus	0.370326	0.383973	0.96446	0.334816	0.649001	0.445267	1.45755	0.144963	-0.404996	0.600681	-0.674228	0.500166	-5.98693	0.226978	-26.3767	2.54e-153
47	g__Mogibacterium	0.369481	0.752408	0.491065	0.623381	1.07453	1.11556	0.963225	0.335435	-0.28314	0.956859	-0.295906	0.767302	-10.8207	0.959302	-11.2798	1.65e-29
48	g__Alistipes	0.0766474	0.256144	0.299235	0.764761	0.225344	0.28627	0.787173	0.43118	-0.349503	0.398287	-0.877514	0.380208	-6.55125	0.225496	-29.0527	1.42e-185
49	g__Methanobrevibacter	0.122572	0.538005	0.227828	0.81978	-0.506765	0.630193	-0.804143	0.421315	0.948249	0.832884	1.13851	0.254907	-9.73027	0.701126	-13.8781	8.6e-44
50	g__Eubacterium_eligens_group	-0.207977	0.290404	-0.716166	0.473889	-0.221369	0.33478	-0.661235	0.508461	-0.176224	0.496216	-0.355135	0.722489	-5.32573	0.131054	-40.6376	0
51	g__Comamonas	1.08847	1.0115	1.0761	0.281884	0.887622	1.38666	0.640116	0.522097	1.29123	1.43236	0.901468	0.36734	-10.3991	0.627629	-16.5689	1.17e-61
52	f__Oscillospiraceae_Genus	-0.0805331	0.41396	-0.194543	0.845751	0.144413	0.480283	0.300682	0.763657	-0.70638	0.680293	-1.03835	0.299108	-8.37234	0.554867	-15.0889	1.92e-51
53	g__Ruminococcus_gauvreauii_group	-0.338895	0.291665	-1.16193	0.245263	-0.208386	0.330702	-0.630134	0.528607	-0.732413	0.50894	-1.43909	0.150124	-7.88373	0.525954	-14.9894	8.62e-51
54	g__CAG_56	-1.21684	0.519562	-2.34205	0.019178	-1.94739	0.622441	-3.12863	0.00175624	-0.355418	0.766338	-0.463788	0.6428	-7.96272	0.464736	-17.1339	8.3e-66
55	g__Terrisporobacter	0.0230338	0.303871	0.0758012	0.939577	0.0981478	0.35724	0.274739	0.783517	-0.143692	0.489872	-0.293326	0.769273	-6.48694	0.137732	-47.0982	0
56	g__Citrobacter	-0.472846	0.947251	-0.499177	0.617655	-1.68883	1.09784	-1.53832	0.12397	0.50382	1.62821	0.309432	0.756993	-6.28685	0.370283	-16.9785	1.18e-64
57	g__Monoglobus	-0.103261	0.330201	-0.312723	0.754491	-0.0707378	0.379929	-0.186187	0.852298	-0.174485	0.516048	-0.338117	0.735275	-6.76646	0.234985	-28.7953	2.46e-182
58	g__Lachnospiraceae_NK4A136_group	-0.398749	0.291586	-1.36752	0.171463	-0.375016	0.317398	-1.18153	0.237392	-0.47071	0.470341	-1.00078	0.316931	-6.30619	0.248874	-25.3389	1.19e-141
59	g__Desulfovibrio	0.0841622	0.251688	0.334391	0.738085	0.079822	0.277928	0.287204	0.773956	0.0968376	0.427997	0.226258	0.821001	-6.97315	0.299941	-23.2484	1.48e-119
60	g__UCG_005	-0.37054	0.245457	-1.50959	0.131148	-0.209952	0.275135	-0.763086	0.445412	-0.858508	0.397292	-2.1609	0.0307031	-6.59193	0.355285	-18.5539	7.58e-77
61	g__Peptococcus	0.280017	0.661617	0.423232	0.672126	-0.234784	0.719684	-0.326232	0.744249	1.50919	1.1723	1.28738	0.19796	-20.2404	1.13753	-17.7932	7.97e-71
62	g__Succinivibrio	-3.12347	2.05253	-1.52176	0.128069	-2.74575	2.14401	-1.28066	0.200314	-7.02899	2.69458	-2.60857	0.00909226	-21.8533	1.47597	-14.8061	1.34e-49
63	g__Akkermansia	-0.679308	1.02181	-0.664808	0.506173	-0.63175	1.10576	-0.571329	0.567777	-0.871701	1.91129	-0.45608	0.648332	-8.15162	0.51441	-15.8466	1.49e-56
64	g__Erysipelatoclostridium	1.91009	0.751545	2.54155	0.0110363	1.78136	0.818849	2.17544	0.0295972	2.20667	1.12919	1.95421	0.0506766	-8.76511	0.579028	-15.1376	9.15e-52
65	g__Turicibacter	-0.222711	0.2747	-0.810743	0.417513	-0.357028	0.318477	-1.12105	0.262266	0.0467269	0.461499	0.10125	0.919352	-6.76266	0.142523	-47.4495	0
66	g__Eubacterium_ventriosum_group	-0.439844	0.313195	-1.40438	0.160206	-0.527061	0.35762	-1.4738	0.140535	-0.258384	0.498742	-0.518071	0.604409	-6.54306	0.212059	-30.8549	4.82e-209
67	g__NK4A214_group	-0.479969	0.30573	-1.56991	0.116436	-0.647804	0.342628	-1.89069	0.0586652	-0.0987479	0.507987	-0.194391	0.84587	-7.86813	0.480545	-16.3734	2.96e-60
68	g__Christensenellaceae_R_7_group	-0.368666	0.29127	-1.26572	0.205613	-0.182521	0.340101	-0.536668	0.591497	-0.821928	0.460552	-1.78466	0.0743167	-6.3945	0.296056	-21.599	1.84e-103
69	g__Senegalimassilia	-0.118942	0.383164	-0.310421	0.756241	-0.221544	0.460077	-0.481537	0.630135	0.00989269	0.515684	0.0191836	0.984695	-10.7435	0.858133	-12.5196	5.83e-36
70	f__Coriobacteriales_Incertae_Sedis_Genus	0.315085	0.393924	0.799863	0.42379	0.778232	0.503811	1.54469	0.122421	-0.408621	0.52088	-0.784481	0.432758	-9.26327	0.525745	-17.6193	1.75e-69
71	f__Muribaculaceae_Genus	0.317691	0.443335	0.716593	0.473625	0.494489	0.490673	1.00778	0.313561	-0.345036	0.808143	-0.426949	0.669417	-9.73128	0.702754	-13.8473	1.32e-43
72	f__Christensenellaceae_Genus	0.192646	0.822586	0.234196	0.814833	0.68341	1.05641	0.64692	0.517683	-0.586145	1.15502	-0.507476	0.611821	-9.83784	0.662128	-14.8579	6.18e-50
73	f__Lachnospiraceae_Genus	-0.503152	0.190286	-2.64419	0.0081886	-0.528935	0.212103	-2.49376	0.0126397	-0.437618	0.311713	-1.40391	0.160344	-5.9932	0.141518	-42.3493	0
74	g__Sellimonas	0.620898	0.905605	0.685617	0.492955	0.41576	0.998291	0.416472	0.677065	1.20546	1.68123	0.717011	0.473367	-21.5219	1.35465	-15.8875	7.74e-57
75	g__Eubacterium_siraeum_group	1.3163	0.758252	1.73596	0.0825705	2.6353	0.955625	2.75768	0.00582139	-0.552295	0.90402	-0.610932	0.541244	-10.6003	0.685183	-15.4707	5.47e-54
76	g__Methanosphaera	0.519182	0.774287	0.670529	0.50252	0.257141	1.02598	0.25063	0.8021	0.697022	0.920033	0.757606	0.448687	-19.7168	1.17454	-16.7868	3.05e-63
77	f__Prevotellaceae_Genus	-0.270824	0.58794	-0.460632	0.645062	-0.0241135	0.632735	-0.0381099	0.9696	-1.34288	0.973164	-1.37991	0.167615	-12.3546	1.27404	-9.69715	3.1e-22
78	g__Weissella	-0.621216	0.623367	-0.99655	0.318983	-0.192179	0.699988	-0.274546	0.783665	-4.43938	1.07637	-4.12441	3.72e-05	-7.27798	0.280739	-25.9244	3.53e-148
79	g__Intestinimonas	-0.313179	0.636714	-0.491868	0.622813	-0.208662	0.7433	-0.280724	0.778922	-0.515547	0.936304	-0.550619	0.581895	-20.0131	1.13867	-17.5759	3.77e-69
80	g__Sutterella	-0.390127	0.378801	-1.0299	0.303057	-0.444136	0.425459	-1.0439	0.296533	-0.233077	0.70096	-0.332511	0.739504	-7.83468	0.3885	-20.1665	1.93e-90
81	g__Bilophila	0.0405675	0.273793	0.148168	0.88221	0.146194	0.315637	0.463173	0.64324	-0.23584	0.457936	-0.515006	0.606549	-7.305	0.165286	-44.1961	0
82	g__Family_XIII_AD3011_group	0.229948	0.291233	0.789567	0.429781	0.378505	0.344627	1.09831	0.272071	-0.0595529	0.443315	-0.134336	0.893137	-7.86663	0.378498	-20.7838	6.07e-96
83	g__UCG_003	-0.690056	0.364309	-1.89415	0.0582049	-0.612227	0.402634	-1.52055	0.128372	-0.933019	0.614003	-1.51957	0.12862	-8.37301	0.333647	-25.0954	5.59e-139
84	g__Enterorhabdus	0.510228	0.63082	0.808832	0.418612	0.875741	0.769771	1.13767	0.25526	-0.156081	0.907672	-0.171958	0.863471	-19.9939	1.15038	-17.3803	1.16e-67
85	g__Lactococcus	0.170662	0.457841	0.372754	0.709331	0.298758	0.509177	0.586747	0.557373	-0.22106	0.713787	-0.3097	0.756789	-7.17852	0.199328	-36.0135	5.14e-284
86	g__Marvinbryantia	-0.304245	0.238477	-1.27578	0.202033	-0.420491	0.285087	-1.47496	0.140223	-0.0927373	0.389059	-0.238363	0.811599	-7.37929	0.281679	-26.1975	2.84e-151
87	f__Ruminococcaceae_Genus	-0.49582	0.322251	-1.53861	0.123899	-0.363333	0.366321	-0.991843	0.321274	-0.854636	0.534885	-1.5978	0.110088	-7.85848	0.33634	-23.3647	9.77e-121
88	g__Lachnospiraceae_AC2044_group	-0.413705	0.735539	-0.562451	0.573809	0.325383	0.863697	0.376733	0.706372	-1.92356	1.00776	-1.90874	0.0562952	-10.6394	0.684078	-15.5528	1.52e-54
89	o__RF39_Genus	0.226064	0.803999	0.281175	0.778576	0.560433	1.01557	0.55184	0.581058	-0.160307	0.978291	-0.163864	0.869838	-9.68006	0.689327	-14.0428	8.53e-45
90	g__Actinomyces	0.0403716	0.156819	0.257441	0.796838	0.0020664	0.178817	0.0115559	0.99078	0.129374	0.262767	0.492351	0.622471	-7.32455	0.0742974	-98.5842	0
91	g__Eggerthella	0.822083	0.364248	2.25693	0.0240124	0.713199	0.410067	1.73922	0.0819952	1.06271	0.589169	1.80374	0.0712718	-8.93042	0.308474	-28.9503	2.78e-184
92	f__Eggerthellaceae_Genus	-0.405677	0.491	-0.826225	0.408676	-0.815996	0.626485	-1.3025	0.192746	0.113875	0.740197	0.153844	0.877732	-18.8394	1.27603	-14.7641	2.5e-49
93	g__Prevotellaceae_UCG_003	-0.300791	1.02703	-0.292875	0.769617	-0.340714	1.21461	-0.280513	0.779084	-0.204924	1.89167	-0.10833	0.913734	-21.1793	1.31125	-16.152	1.1e-58
94	g__Slackia	0.986095	0.6434	1.53263	0.125367	1.72649	0.780283	2.21265	0.0269217	-1.34095	1.11602	-1.20155	0.229539	-11.5571	0.811329	-14.2447	4.84e-46
95	g__Lachnospiraceae_FCS020_group	0.0236921	0.244633	0.0968477	0.922847	0.21217	0.292736	0.724782	0.468586	-0.332336	0.357069	-0.930732	0.351992	-7.75049	0.273513	-28.3368	1.22e-176
96	g__Veillonella	0.267219	0.376146	0.710414	0.477448	0.265372	0.419392	0.632753	0.526895	0.271947	0.605182	0.449365	0.653169	-7.72411	0.234575	-32.9281	8.72e-238
97	f__Enterobacteriaceae_Genus	2.46045	1.57562	1.56158	0.118388	0.53916	1.81619	0.296863	0.766571	3.56188	2.69407	1.32211	0.18613	-8.3961	0.61605	-13.6289	2.7e-42
98	g__Bacillus	0.101295	1.49098	0.0679387	0.945834	0.362409	1.73558	0.208811	0.834596	-1.10933	2.57536	-0.430746	0.666653	-7.25423	0.582864	-12.4458	1.47e-35
99	g__Odoribacter	-0.181084	0.269642	-0.671572	0.501856	-0.160532	0.301337	-0.532734	0.594218	-0.240029	0.462779	-0.518669	0.603991	-8.21698	0.189248	-43.4191	0
100	g__Paraprevotella	0.147564	0.589357	0.250381	0.802293	0.241897	0.695761	0.347672	0.728086	-0.0870298	1.0594	-0.0821503	0.934527	-20.2436	1.13959	-17.7639	1.34e-70
101	g__Lachnospiraceae_UCG_001	-1.18725	0.938951	-1.26445	0.20607	-1.24507	1.12792	-1.10386	0.269653	-1.07684	1.53407	-0.701951	0.48271	-11.0469	0.787477	-14.0282	1.05e-44
102	g__Negativibacillus	-0.127457	0.351389	-0.362723	0.716812	-0.334229	0.40161	-0.832223	0.405283	0.310135	0.586669	0.528638	0.597057	-8.13372	0.296608	-27.4225	1.48e-165
103	g__Lachnospiraceae_UCG_004	-0.340865	0.301062	-1.13221	0.257546	-0.700382	0.350116	-2.00043	0.0454538	0.196281	0.5185	0.378555	0.705018	-7.27954	0.117603	-61.8993	0
104	g__Paeniclostridium	-0.91075	0.734546	-1.23988	0.215019	-1.6837	0.853187	-1.97343	0.0484469	-0.0919004	1.26409	-0.0727011	0.942044	-7.72731	0.286961	-26.9281	1.03e-159
105	g__Flavonifractor	0.79908	0.440301	1.81485	0.0695468	0.781961	0.503641	1.55261	0.120515	0.840433	0.745175	1.12783	0.25939	-8.36179	0.238701	-35.0304	7.75e-269
106	g__Clostridium_innocuum_group	1.40145	0.552357	2.53723	0.0111735	1.32814	0.614968	2.15969	0.0307971	1.57797	0.892056	1.76891	0.076909	-9.3053	0.354345	-26.2605	5.42e-152
107	g__Incertae_Sedis	-0.522338	0.220865	-2.36497	0.0180317	-0.633964	0.255048	-2.48567	0.0129308	-0.308337	0.35057	-0.879532	0.379113	-7.15012	0.131152	-54.5177	0
108	g__UBA1819	0.152721	0.255417	0.597929	0.549887	0.273793	0.298421	0.917472	0.358895	-0.1448	0.418745	-0.345796	0.729496	-8.04946	0.123857	-64.9902	0
109	g__Adlercreutzia	-0.133906	0.416233	-0.321709	0.747673	-0.273752	0.481306	-0.56877	0.569512	0.151514	0.693819	0.218377	0.827135	-9.13166	0.355716	-25.6712	2.45e-145
110	o__Bacteroidales_Genus	0.271057	0.622452	0.435467	0.663224	1.04965	0.843827	1.24392	0.213529	-0.529314	0.715652	-0.739625	0.459528	-20.2922	1.1597	-17.4979	1.49e-68
111	o__Clostridia_UCG_014_Genus	-0.648335	0.683181	-0.948995	0.342623	-0.376414	0.763801	-0.492816	0.622142	-1.25159	0.924485	-1.35383	0.175791	-10.1983	0.768451	-13.2713	3.4e-40
112	g__Pediococcus	-2.56216	1.76819	-1.44903	0.147328	-1.84653	1.92257	-0.960449	0.336829	-23.0499	6272.22	-0.00367492	0.997068	-9.26935	0.674391	-13.7448	5.47e-43
113	g__Prevotellaceae_UCG_001	0.437373	0.95365	0.458631	0.646499	2.47597	1.49205	1.65944	0.0970276	-0.60228	0.900948	-0.668496	0.503817	-22.1034	1.57698	-14.0163	1.24e-44
114	c__Clostridia_Genus	-0.203542	0.833555	-0.244185	0.807087	-0.567835	0.894232	-0.634998	0.52543	0.60291	1.17214	0.514366	0.606996	-18.4025	1.40034	-13.1414	1.91e-39
115	g__Prevotellaceae_NK3B31_group	-2.47526	1.43215	-1.72835	0.0839259	-2.62754	1.38341	-1.89932	0.057523	-1.6096	2.0454	-0.786937	0.431319	-20.5258	1.21358	-16.9134	3.58e-64
116	g__Prevotellaceae_Ga6A1_group	-3.03888	1.14802	-2.64706	0.00811939	-4.56387	1.60547	-2.8427	0.0044733	-0.895876	2.13054	-0.420493	0.674125	-21.6821	1.49667	-14.4869	1.47e-47
117	g__Hungatella	1.0136	0.716729	1.41421	0.157302	0.733239	0.849707	0.862932	0.388175	1.42583	1.07605	1.32506	0.185151	-10.0617	0.568383	-17.7024	4.02e-70
118	g__Eubacterium	0.712833	0.432482	1.64824	0.0993034	0.653858	0.463988	1.40921	0.158772	0.93973	0.817566	1.14942	0.250381	-9.5411	0.343709	-27.7592	1.35e-169
119	g__Allisonella	0.566865	0.508104	1.11565	0.264573	0.887995	0.580589	1.52947	0.126147	-0.289982	0.803519	-0.360891	0.718181	-11.5614	0.717568	-16.1119	2.1e-58
120	g__Mitsuokella	-1.70144	1.4176	-1.20022	0.230054	-1.66281	1.45015	-1.14665	0.251528	-2.16678	2.42813	-0.892367	0.372197	-20.3137	1.19165	-17.0467	3.7e-65
121	g__Butyrivibrio	-3.90019	7.18212	-0.543041	0.587101	-0.465476	2.14502	-0.217003	0.828206	-15.8904	11766.8	-0.00135044	0.998923	-11.963	7.06852	-1.69243	0.0905639
122	f__Butyricicoccaceae_Genus	-0.796908	1.21647	-0.655101	0.512403	-0.584324	1.28245	-0.455632	0.648654	-19.5816	5540.97	-0.00353397	0.99718	-22.1316	1.72229	-12.8501	8.59e-38
123	g__Rikenellaceae_RC9_gut_group	-0.64889	0.858504	-0.755838	0.449746	-0.154672	1.05825	-0.146159	0.883796	-1.66709	1.57087	-1.06125	0.288575	-18.9297	1.21095	-15.6322	4.39e-55
124	g__Lachnospiraceae_UCG_010	-0.676175	0.405885	-1.66593	0.0957278	-0.542437	0.444941	-1.21912	0.222797	-1.14401	0.687691	-1.66355	0.0962017	-9.03102	0.322001	-28.0465	4.4e-173
125	f__UCG_010_Genus	0.337312	0.56771	0.594163	0.552403	0.801881	0.665355	1.20519	0.228129	-0.772438	0.827538	-0.933418	0.350604	-10.4086	0.536227	-19.4109	6.25e-84
126	g__Colidextribacter	-0.134086	0.346351	-0.387139	0.698653	-0.314487	0.385642	-0.815489	0.414793	0.343886	0.655	0.525017	0.599571	-7.73994	0.165439	-46.7842	0
127	g__Eubacterium_xylanophilum_group	-0.584002	0.824892	-0.707974	0.478962	-1.0018	0.932755	-1.07402	0.282815	0.482306	1.39873	0.344817	0.730232	-13.839	2.7123	-5.10233	3.35e-07
128	g__Tuzzerella	-0.863628	0.956807	-0.902615	0.36673	-0.812362	0.973679	-0.834323	0.404099	-1.62835	2.44369	-0.666347	0.505189	-20.1044	1.17526	-17.1064	1.33e-65
129	g__Parasutterella	-0.552735	0.772609	-0.715414	0.474354	-0.366263	0.871674	-0.420184	0.674351	-1.14559	1.41605	-0.809003	0.418514	-10.1981	0.474707	-21.4829	2.25e-102
132	g__Howardella	0.270504	0.541119	0.499897	0.617147	-0.0710752	0.715753	-0.0993013	0.920899	0.568139	0.720712	0.788303	0.43052	-19.043	1.21504	-15.6727	2.32317e-55
133	g__Oscillibacter	0.0917092	0.50631	0.181132	0.856264	0.5156	0.571427	0.902303	0.366896	-1.42591	0.800294	-1.78174	0.0747919	-9.47636	0.323846	-29.2619	3.1668e-188
134	g__Lachnospiraceae_UCG_003	-2.15578	1.5338	-1.40552	0.159867	-3.96552	2.03616	-1.94755	0.0514693	-1.15755	2.17393	-0.532471	0.5944	-10.1942	0.72226	-14.1142	3.10306e-45
135	g__Family_XIII_UCG_001	-0.59573	0.320004	-1.86164	0.0626545	-0.616448	0.364841	-1.68964	0.0910973	-0.549092	0.512892	-1.07058	0.284358	-8.26111	0.244928	-33.7288	2.1876e-249
136	g__Gemella	-0.104421	0.333513	-0.313093	0.75421	-0.455726	0.36995	-1.23186	0.218002	0.604406	0.568964	1.06229	0.288103	-8.94669	0.172074	-51.9932	0
137	g__Acidaminococcus	1.03347	0.780388	1.3243	0.185403	1.11725	0.808577	1.38175	0.167048	-0.00533444	1.93698	-0.002754	0.997803	-21.9777	1.56058	-14.083	4.82966e-45
138	g__Granulicatella	0.545599	0.338257	1.61297	0.10675	0.646955	0.394038	1.64186	0.100619	0.256614	0.585566	0.438232	0.661218	-8.77729	0.132537	-66.225	0
139	g__Eubacterium_brachy_group	0.555009	0.578768	0.958949	0.337585	0.908807	0.660538	1.37586	0.168865	-0.492594	0.942121	-0.522856	0.601074	-10.8152	0.495502	-21.8267	1.2935e-105
140	g__Fournierella	-0.179317	0.794759	-0.225624	0.821494	0.273432	0.846164	0.323143	0.746587	-21.6288	4569.04	-0.00473378	0.996223	-20.3279	1.20384	-16.8859	5.71517e-64
141	g__Butyricimonas	-0.120063	0.463544	-0.25901	0.795628	-0.198137	0.520169	-0.380908	0.703271	0.0502524	0.713562	0.0704247	0.943856	-10.4484	0.41334	-25.278	5.5752e-141
142	g__Leuconostoc	-0.237012	0.529988	-0.447201	0.65473	-0.036138	0.607382	-0.059498	0.952555	-1.0164	0.911447	-1.11515	0.264785	-8.98641	0.289939	-30.9941	6.4666e-211
143	g__Coprobacillus	0.297532	0.891687	0.333674	0.738626	-0.195372	1.01047	-0.193347	0.846687	0.985887	1.4709	0.670263	0.50269	-9.28468	0.444566	-20.8848	7.36298e-97
144	g__Paraclostridium	1.63688	1.00617	1.62685	0.103769	1.34811	1.17212	1.15015	0.250084	2.10079	1.73851	1.20838	0.2269	-9.51466	0.393787	-24.162	5.5912e-129
145	g__Oxalobacter	-0.117033	0.415985	-0.28134	0.77845	-0.696646	0.458861	-1.51821	0.128962	1.19954	0.766426	1.5651	0.117558	-11.4257	0.522069	-21.8855	3.5707e-106
146	g__Solobacterium	1.82627	1.68226	1.0856	0.277654	2.53277	1.87927	1.34774	0.177742	-2.90672	2.44516	-1.18876	0.234533	-22.8635	2.01589	-11.3416	8.16075e-30

## Sheet: Table S2
Variable	Value	b (95% CI)	Standard error b	p-value
Age (in years)	Age (in years)	-0.038 (-0.873, 0.796)	0.409	0.926
Timepoint	Before - after antibiotics	-3.226 (-15.984, 9.532)	6.255	0.61
ARG profile	None	0
	Low	52.928 (-3.426, 109.283)	27.631	0.065
	High	53.499 (-4.176, 111.175)	28.279	0.068

## Sheet: Table S3
Variable	Value	b (95% CI)	Standard error b	p-value
Age (in years)	Age (in years)	0.004 (-0.009, 0.018)	0.007	0.505
Timepoint	Before - after antibiotics	-0.018 (-0.253, 0.216)	0.115	0.876
ARG profile	None	0
	Low	0.553 (-0.352, 1.458)	0.444	0.222
	High	0.548 (-0.378, 1.474)	0.454	0.237

## Sheet: Table S4
Genus	Intercept	NationalityVietnamese	Intercept_W	W	Intercept_se	se	Intercept_p	p_value	Intercept_q	q_value	Intercept_diff_abn	diff_abn
Peptostreptococcaceae	3.13958	-5.28831	17.1761	-15.0946	0.182787	0	4.01e-66	0	1.26e-65	0	TRUE	TRUE
Lachnospiraceae	7.69296	-4.74301	101.619	-14.4485	0.075704	0.32827	0	2.56e-47	0	1.26e-45	TRUE	TRUE
Ruminococcaceae	5.27965	-4.50135	40.2934	-8.60601	0.13103	0.523047	0	7.56e-18	0	7e-17	TRUE	TRUE
Clostridiaceae	1.48236	-3.63109	6.46766	-9.25627	0.229195	0	9.95e-11	0	1.99e-10	0	TRUE	TRUE
Oscillospirales	1.32655	-3.47528	7.81385	-10.2525	0.16977	0	5.55e-15	0	1.32e-14	0	TRUE	TRUE
Barnesiella	1.71115	-3.05216	6.38338	-5.56418	0.268063	0.548537	1.73e-10	2.63e-08	3.42e-10	1.26e-07	TRUE	TRUE
Alistipes	4.87434	-3.02416	36.7904	-5.92001	0.13249	0.510836	2.63e-296	3.22e-09	6.48e-295	1.7e-08	TRUE	TRUE
Clostridia_UCG-014	2.78787	-3.01539	10.7672	-5.05929	0.258923	0.59601	4.92e-27	4.21e-07	1.25e-26	1.56e-06	TRUE	TRUE
Lachnospiraceae_GCA-900066575	0.752544	-2.90127	5.3438	-9.22236	0.140825	0	9.1e-08	0	1.55e-07	0	TRUE	TRUE
Bifidobacterium	5.03892	-2.77757	21.4655	-4.29224	0.234745	0.647116	3.28e-102	1.77e-05	1.24e-101	5e-05	TRUE	TRUE
Lachnospiraceae_UCG-008	0.55251	-2.70124	3.08818	-7.78602	0.178911	0	0.00201387	0	0.00273443	0	TRUE	TRUE
Enterobacteriaceae	0.729961	-2.67197	2.07095	-4.96517	0.352476	0	0.0383631	0	0.0469234	0	TRUE	TRUE
[Ruminococcus]_gauvreauii_group	3.82061	-2.58649	25.9639	-4.52953	0.147151	0.571029	1.27e-148	5.91e-06	5.21e-148	1.86e-05	TRUE	TRUE
[Eubacterium]_xylanophilum_group	1.63173	-2.53541	8.05454	-5.23948	0.202585	0.483905	7.98e-16	1.61e-07	1.97e-15	6.38e-07	TRUE	TRUE
Coprobacter	0.336511	-2.48524	1.95327	-7.28498	0.172281	0	0.0507873	0	0.0616108	0	FALSE	TRUE
Parasutterella	1.40806	-2.46264	6.50375	-4.8307	0.2165	0.509791	7.83e-11	1.36e-06	1.59e-10	4.58e-06	TRUE	TRUE
Akkermansia	1.694	-2.42563	5.51732	-3.71655	0.307033	0.652657	3.44e-08	0.000201958	5.99e-08	0.000515342	TRUE	TRUE
Monoglobus	2.89275	-2.36865	21.0942	-4.28935	0.137135	0.552217	9e-99	1.79e-05	3.25e-98	5e-05	TRUE	TRUE
Anaerosporobacter	0.18383	-2.33256	0.81606	-6.00144	0.225265	0	0.414466	0	0.457728	0	FALSE	TRUE
Dialister	1.93134	-2.27604	5.80106	-3.15268	0.332929	0.721938	6.59e-09	0.00161782	1.19e-08	0.00310957	TRUE	TRUE
Pasteurellaceae	0.00872792	-2.15746	0.0421402	-5.79803	0.207116	0	0.966387	0	0.966387	0	FALSE	TRUE
Moryella	-0.040713	-2.10802	-0.297519	-6.77037	0.136842	0	0.76607	0	0.798439	0	FALSE	TRUE
Lachnospiraceae_NC2004_group	-0.0488071	-2.09992	-0.200676	-5.18159	0.243214	0	0.840952	0	0.858351	0	FALSE	TRUE
Gastranaerophilales	-0.0616759	-2.08705	-0.265442	-5.28104	0.232352	0	0.790669	0	0.812632	0	FALSE	TRUE
Christensenellaceae_R-7_group	3.29384	-2.04115	15.7251	-3.41431	0.209464	0.597822	1.02e-55	0.000639448	3.07e-55	0.00139174	TRUE	TRUE
[Eubacterium]_siraeum_group	1.4211	-2.04017	6.00981	-3.441	0.236464	0.592901	1.86e-09	0.000579574	3.57e-09	0.00129965	TRUE	TRUE
Subdoligranulum	5.62672	-1.93576	51.4396	-3.26582	0.109385	0.592733	0	0.00109147	0	0.00221284	TRUE	TRUE
Lachnospiraceae_UCG-001	1.05426	-1.7826	4.89243	-3.44758	0.215487	0.51706	9.96e-07	0.00056564	1.6e-06	0.00128792	TRUE	TRUE
Lactobacillales	-0.381669	-1.76706	-1.5655	-4.35439	0.2438	0	0.117466	0	0.140201	0	FALSE	TRUE
Oscillospira	-0.404314	-1.74442	-2.56178	-5.30641	0.157826	0	0.0104138	0	0.0131731	0	TRUE	TRUE
Ruminococcaceae_DTU089	-0.459352	-1.68938	-3.1587	-5.30644	0.145425	0	0.00158476	0	0.002192	0	TRUE	TRUE
Bacteroidia	-0.468686	-1.68004	-2.22539	-4.4769	0.210609	0	0.0260552	0	0.0321348	0	TRUE	TRUE
Bacteroidales	-0.475017	-1.67371	-2.49604	-4.68818	0.190309	0	0.012559	0	0.015752	0	TRUE	TRUE
Victivallis	-0.509685	-1.63904	-3.22912	-4.98569	0.15784	0	0.00124174	0	0.00173374	0	TRUE	TRUE
Ruminococcus	5.36519	-1.54493	30.6767	-2.41443	0.174895	0.639871	1.16e-206	0.0157597	5.22e-206	0.0248131	TRUE	TRUE
Erysipelotrichaceae_UCG-003	3.53108	-1.52486	20.2	-2.67183	0.174806	0.570717	9.79e-91	0.00754382	3.45e-90	0.0125448	TRUE	TRUE
Erysipelotrichaceae	-0.697934	-1.4508	-4.25641	-4.34401	0.163972	0	2.08e-05	0	3.17e-05	0	TRUE	TRUE
Bacteroides	7.4336	-1.44927	62.7983	-3.20359	0.118373	0.452389	0	0.00135728	0	0.00267836	TRUE	TRUE
Bacilli	-0.753451	-1.39528	-3.79174	-3.82773	0.198709	0	0.000149597	0	0.00021086	0	TRUE	TRUE
Odoribacter	1.88252	-1.35978	14.602	-3.19767	0.128922	0.425241	2.73e-48	0.00138543	7.92e-48	0.00269795	TRUE	TRUE
Oscillibacter	0.925606	-1.29105	5.62897	-2.83695	0.164436	0.455084	1.81e-08	0.00455463	3.19e-08	0.0078382	TRUE	TRUE
Faecalitalea	-0.858745	-1.28998	-4.65681	-3.6671	0.184406	0	3.21e-06	0	5e-06	0	TRUE	TRUE
Parabacteroides	5.01053	-1.26802	31.2672	-3.01078	0.160249	0.421159	1.3e-214	0.00260578	6.03e-214	0.00488171	TRUE	TRUE
Olsenella	-0.906664	-1.24207	-5.70792	-3.7684	0.158843	0	1.14e-08	0	2.04e-08	0	TRUE	TRUE
Bilophila	2.66991	-1.18721	12.1364	-2.17981	0.219992	0.544637	6.77e-34	0.0292717	1.79e-33	0.0437597	TRUE	TRUE
Lachnospiraceae_ND3007_group	3.99263	-1.13697	25.0746	-2.23334	0.15923	0.50909	9.41e-139	0.0255262	3.76e-138	0.0385498	TRUE	TRUE
Butyricimonas	0.202643	-1.12921	1.02023	-2.42641	0.198625	0.465384	0.307619	0.015249	0.344906	0.0242672	FALSE	TRUE
Oscillospirales_UCG-011	-1.04162	-1.10711	-6.92049	-3.43199	0.150512	0	4.5e-12	0	9.38e-12	0	TRUE	TRUE
Coriobacteriia	-1.05343	-1.0953	-7.00648	-3.39678	0.150351	0	2.44e-12	0	5.17e-12	0	TRUE	TRUE
Burkholderiales	-1.07339	-1.07534	-5.87429	-3.06987	0.182726	0	4.25e-09	0	7.96e-09	0	TRUE	TRUE
Colidextribacter	2.09805	-1.06753	17.2419	-2.25811	0.121684	0.472754	1.29e-66	0.023939	4.14e-66	0.0365255	TRUE	TRUE
[Eubacterium]_fissicatena_group	-1.19268	-0.956054	-7.28132	-2.86391	0.163799	0	3.31e-13	0	7.41e-13	0	TRUE	TRUE
Eggerthellaceae	0.107292	-0.949037	0.598037	-1.9262	0.179407	0.492698	0.549815	0.0540788	0.589657	0.0784673	FALSE	FALSE
Butyrivibrio	-0.964757	-0.826162	-4.41286	-1.86121	0.218624	0	1.02e-05	0	1.57e-05	0	TRUE	TRUE
Lachnospiraceae_FCS020_group	2.08075	-0.751543	13.8575	-1.62337	0.150154	0.462953	1.15e-43	0.104511	3.2e-43	0.140615	TRUE	FALSE
Senegalimassilia	0.32797	-0.715829	1.51061	-1.27711	0.217111	0.560507	0.130887	0.201563	0.15497	0.261679	FALSE	FALSE
Oxalobacter	-0.385756	-0.710206	-2.58503	-1.67652	0.149227	0.423621	0.00973694	0.0936373	0.012423	0.127141	TRUE	FALSE
UBA1819	1.07117	-0.706115	6.26022	-1.61087	0.171107	0.438344	3.84e-10	0.107208	7.49e-10	0.142944	TRUE	FALSE
Paraprevotella	0.302669	-0.680501	1.05132	-1.08169	0.287894	0.629107	0.293111	0.279389	0.331148	0.338931	FALSE	FALSE
Oscillospiraceae_NK4A214_group	2.01605	-0.662543	10.0105	-1.14428	0.201393	0.579004	1.37e-23	0.252508	3.44e-23	0.314818	TRUE	FALSE
Enterorhabdus	0.0884942	-0.637405	0.421054	-1.15698	0.210173	0.55092	0.673716	0.24728	0.712214	0.313526	FALSE	FALSE
Slackia	-0.260257	-0.572193	-1.46809	-1.08862	0.177277	0.525615	0.142081	0.276323	0.166889	0.338931	FALSE	FALSE
Oscillospirales_UCG-010	-0.217301	-0.565959	-1.23856	-1.17759	0.175446	0.480608	0.215509	0.23896	0.24725	0.307531	FALSE	FALSE
Collinsella	3.35046	-0.552298	16.1181	-0.954234	0.207869	0.578787	1.9e-58	0.339965	5.87e-58	0.399324	TRUE	FALSE
Lactococcus	0.307494	-0.537239	1.35276	-1.00984	0.227308	0.532006	0.176131	0.312573	0.205255	0.376104	FALSE	FALSE
Methanobrevibacter	0.455615	-0.409021	1.79199	-0.724025	0.254251	0.564928	0.0731345	0.469051	0.0879993	0.52992	FALSE	FALSE
Leuconostoc	-1.03766	-0.382721	-5.81592	-0.871101	0.178418	0.439353	6.03e-09	0.383699	1.1e-08	0.447145	TRUE	FALSE
Hungatella	-0.755373	-0.354229	-4.11694	-0.676561	0.183479	0.523573	3.84e-05	0.498684	5.63e-05	0.559131	TRUE	FALSE
[Eubacterium]_eligens_group	3.14888	-0.345116	13.8467	-0.540479	0.22741	0.638538	1.33e-43	0.588867	3.65e-43	0.636148	TRUE	FALSE
Tuzzerella	-1.1216	-0.288334	-6.84424	-0.565996	0.163876	0.509428	7.69e-12	0.571397	1.58e-11	0.621814	TRUE	FALSE
Family_XIII_AD3011_group	0.61749	-0.283	4.23667	-0.623758	0.145749	0.453701	2.27e-05	0.532787	3.43e-05	0.584092	TRUE	FALSE
Howardella	-0.793631	-0.277761	-4.96025	-0.626775	0.159998	0.443159	7.04e-07	0.530807	1.16e-06	0.584092	TRUE	FALSE
Eggerthella	-0.268932	-0.251859	-1.20928	-0.471662	0.22239	0.533981	0.226555	0.637168	0.257924	0.678423	FALSE	FALSE
Prevotellaceae_NK3B31_group	-0.90056	-0.216253	-4.13027	-0.389395	0.218039	0.555356	3.62e-05	0.696984	5.36e-05	0.731586	TRUE	FALSE
Family_XIII_UCG-001	0.59692	-0.102264	3.82916	-0.223226	0.155888	0.458117	0.000128581	0.82336	0.00018298	0.843683	TRUE	FALSE
Intestinimonas	-0.0583148	-0.0851157	-0.267363	-0.140872	0.218111	0.604206	0.78919	0.887971	0.812632	0.900135	FALSE	FALSE
Lachnospiraceae_UCG-010	-0.0166405	0.0253195	-0.092118	0.0525845	0.180643	0.4815	0.926604	0.958063	0.939298	0.958063	FALSE	FALSE
Mitsuokella	-1.22507	0.047103	-7.44057	0.0965552	0.164648	0.487835	1e-13	0.92308	2.32e-13	0.929359	TRUE	FALSE
Butyricicoccus	3.41214	0.0887649	29.6215	0.22974	0.115191	0.386371	7.89e-193	0.818294	3.44e-192	0.843683	TRUE	FALSE
Lachnospira	3.20145	0.119791	14.5735	0.219088	0.219675	0.54677	4.14e-48	0.826581	1.18e-47	0.843683	TRUE	FALSE
Ruminococcaceae_CAG-352	-1.11473	0.138272	-5.86372	0.258082	0.190106	0.535766	4.53e-09	0.796344	8.37e-09	0.829992	TRUE	FALSE
Oscillospiraceae_UCG-002	2.90471	0.272045	17.2604	0.46297	0.168288	0.587608	9.35e-67	0.643386	3.07e-66	0.680151	TRUE	FALSE
Flavonifractor	0.092506	0.282136	0.446649	0.478769	0.207111	0.589295	0.655129	0.632103	0.697547	0.677907	FALSE	FALSE
Streptococcus	3.59672	0.290778	21.1962	0.627764	0.169687	0.463196	1.03e-99	0.530158	3.83e-99	0.584092	TRUE	FALSE
Actinomyces	0.640601	0.414736	4.08271	0.962795	0.156906	0.430762	4.45e-05	0.335651	6.46e-05	0.39741	TRUE	FALSE
Lachnospiraceae_UCG-004	0.883949	0.429866	4.98719	0.770494	0.177244	0.55791	6.13e-07	0.441007	1.02e-06	0.509914	TRUE	FALSE
[Eubacterium]_ruminantium_group	0.725614	0.499854	2.59937	0.753037	0.27915	0.663783	0.00933942	0.451428	0.0120194	0.513933	TRUE	FALSE
Erysipelatoclostridium	-0.60731	0.512615	-2.62493	0.762313	0.231362	0.672447	0.00866662	0.445873	0.0112514	0.511545	TRUE	FALSE
Allisonella	-1.05879	0.51265	-7.29727	1.08591	0.145094	0.472093	2.94e-13	0.277519	6.69e-13	0.338931	TRUE	FALSE
Faecalibacterium	5.61917	0.548597	37.9539	1.14278	0.148053	0.480056	0	0.253131	0	0.314818	TRUE	FALSE
Peptococcus	-1.09999	0.550392	-5.92639	0.971473	0.185608	0.566554	3.1e-09	0.331313	5.88e-09	0.395438	TRUE	FALSE
[Eubacterium]_ventriosum_group	0.720478	0.628726	3.0607	1.15558	0.235397	0.544081	0.00220823	0.247855	0.00297107	0.313526	TRUE	FALSE
Weissella	-1.68998	0.685308	-22.3885	1.4946	0.0754845	0.458522	5.1e-111	0.135019	1.98e-110	0.178417	TRUE	FALSE
[Eubacterium]_coprostanoligenes_group	3.03564	0.761111	12.5707	1.30285	0.241485	0.584189	3.06e-36	0.192626	8.23e-36	0.252289	TRUE	FALSE
Oscillospiraceae_UCG-003	0.055409	0.857948	0.338948	1.69978	0.163473	0.50474	0.734649	0.0891717	0.771121	0.122198	FALSE	FALSE
Eubacterium	-1.79584	0.860163	-32.831	1.89614	0.0546994	0	2.12e-236	0	1.01e-235	0	TRUE	TRUE
Methanosphaera	-1.46837	0.947901	-11.1284	1.87257	0.131948	0.506203	9.12e-29	0.061128	2.37e-28	0.0869898	TRUE	FALSE
Prevotellaceae	-1.08789	1.12501	-5.134	1.8483	0.211899	0.608674	2.84e-07	0.0645595	4.77e-07	0.0901396	TRUE	FALSE
Turicibacter	0.0117931	1.12934	0.0584624	2.37581	0.201721	0.475349	0.95338	0.0175105	0.959866	0.0269953	FALSE	TRUE
Oscillospiraceae_UCG-005	1.42729	1.13868	7.14701	1.9592	0.199705	0.581198	8.87e-13	0.0500892	1.9e-12	0.0733981	TRUE	FALSE
Enterococcus	-1.79584	1.1773	-32.831	2.39664	0.0546994	0	2.12e-236	0	1.01e-235	0	TRUE	TRUE
Adlercreutzia	-1.79584	1.21438	-32.831	2.78512	0.0546994	0	2.12e-236	0	1.01e-235	0	TRUE	TRUE
Lactobacillus	-0.49973	1.23406	-2.72189	2.10645	0.183597	0.58585	0.00649102	0.0351656	0.00850151	0.052045	TRUE	FALSE
Veillonella	-1.19552	1.30878	-7.96942	2.45175	0.150014	0.533813	1.59e-15	0.0142162	3.87e-15	0.0228695	TRUE	TRUE
Lachnospiraceae_AC2044_group	-1.79584	1.33654	-32.831	2.86878	0.0546994	0	2.12e-236	0	1.01e-235	0	TRUE	TRUE
RF39	-1.79584	1.34112	-32.831	2.83909	0.0546994	0	2.12e-236	0	1.01e-235	0	TRUE	TRUE
Tyzzerella	-0.314046	1.34806	-1.32766	1.8062	0.236541	0.746353	0.18429	0.0708874	0.213085	0.0980498	FALSE	FALSE
Terrisporobacter	-0.166879	1.39447	-0.810727	2.7129	0.205839	0.514016	0.417522	0.0066697	0.457728	0.0112172	FALSE	TRUE
Gemella	-1.79584	1.41089	-32.831	2.98451	0.0546994	0	2.12e-236	0	1.01e-235	0	TRUE	TRUE
Granulicatella	-1.79584	1.42516	-32.831	3.31069	0.0546994	0	2.12e-236	0	1.01e-235	0	TRUE	TRUE
Mogibacterium	-1.22872	1.4837	-7.26491	2.58869	0.169131	0.573148	3.73e-13	0.00963413	8.25e-13	0.0158428	TRUE	TRUE
Intestinibacter	1.29862	1.60803	5.39037	3.25866	0.240915	0.493465	7.03e-08	0.00111941	1.21e-07	0.00223882	TRUE	TRUE
[Ruminococcus]_torques_group	2.95792	1.69869	20.1529	3.80294	0.146774	0.446677	2.54e-90	0.000142991	8.73e-90	0.000377905	TRUE	TRUE
Coriobacteriales	-1.79584	1.7128	-32.831	3.6279	0.0546994	0	2.12e-236	0	1.01e-235	0	TRUE	TRUE
Sutterella	-0.575224	1.81551	-2.72948	2.88842	0.210745	0.628549	0.00634334	0.00387182	0.00838228	0.00707444	TRUE	TRUE
Oscillospiraceae	-1.79584	1.83901	-32.831	3.33043	0.0546994	0	2.12e-236	0	1.01e-235	0	TRUE	TRUE
Lachnoclostridium	2.7809	1.86343	18.8323	4.96954	0.147667	0.374971	4.11e-79	6.71e-07	1.38e-78	2.36e-06	TRUE	TRUE
Alloprevotella	-1.33313	1.90954	-7.57996	2.52238	0.175876	0.757037	3.46e-14	0.0116563	8.12e-14	0.0189575	TRUE	TRUE
Desulfovibrio	0.225763	1.97674	0.868164	3.3966	0.260047	0.581974	0.385305	0.000682277	0.42876	0.00144253	FALSE	TRUE
Catenibacterium	-1.03647	1.98444	-4.86555	2.84101	0.213021	0.698499	1.14e-06	0.00449713	1.82e-06	0.0078382	TRUE	TRUE
Muribaculaceae	-1.79584	2.096	-32.831	3.56328	0.0546994	0	2.12e-236	0	1.01e-235	0	TRUE	TRUE
Coprococcus	2.22612	2.14888	7.18033	3.55829	0.310031	0.603908	6.95e-13	0.000373271	1.51e-12	0.000876892	TRUE	TRUE
Lachnospiraceae_CAG-56	-1.79584	2.29578	-32.831	3.95886	0.0546994	0	2.12e-236	0	1.01e-235	0	TRUE	TRUE
Holdemanella	1.03843	2.53623	3.13447	3.52322	0.331294	0.719861	0.00172162	0.00042633	0.00235926	0.000985889	TRUE	TRUE
Lachnospiraceae_NK4A136_group	-0.140667	2.66974	-0.688505	4.81078	0.204308	0.554949	0.491135	1.5e-06	0.530569	4.94e-06	FALSE	TRUE
[Eubacterium]_hallii_group	1.03122	2.81043	4.22752	5.23638	0.243931	0.536713	2.36e-05	1.64e-07	3.53e-05	6.38e-07	TRUE	TRUE
Negativibacillus	-1.79584	2.83181	-32.831	5.99726	0.0546994	0	2.12e-236	0	1.01e-235	0	TRUE	TRUE
Marvinbryantia	-1.79584	2.84073	-32.831	6.68829	0.0546994	0	2.12e-236	0	1.01e-235	0	TRUE	TRUE
Haemophilus	-1.79584	2.92966	-32.831	5.27434	0.0546994	0	2.12e-236	0	1.01e-235	0	TRUE	TRUE
Megamonas	-1.04837	2.97405	-4.71593	3.62285	0.222303	0.820914	2.41e-06	0.00029137	3.79e-06	0.000706929	TRUE	TRUE
Klebsiella	-1.79584	3.19845	-32.831	5.51715	0.0546994	0	2.12e-236	0	1.01e-235	0	TRUE	TRUE
Fusobacterium	-1.79584	3.31883	-32.831	4.4464	0.0546994	0	2.12e-236	0	1.01e-235	0	TRUE	TRUE
Phascolarctobacterium	-0.190827	3.60371	-0.778683	5.74822	0.245064	0.626926	0.436167	9.02e-09	0.474652	4.45e-08	FALSE	TRUE
Anaerostipes	-1.79584	3.61236	-32.831	8.18604	0.0546994	0	2.12e-236	0	1.01e-235	0	TRUE	TRUE
Roseburia	0.817182	4.31065	4.94484	11.3418	0.16526	0.380068	7.62e-07	8.15e-30	1.24e-06	1.34e-28	TRUE	TRUE
[Ruminococcus]_gnavus_group	-1.79584	4.37325	-32.831	6.3023	0.0546994	0	2.12e-236	0	1.01e-235	0	TRUE	TRUE
Fusicatenibacter	-1.79584	4.88181	-32.831	9.48719	0.0546994	0	2.12e-236	0	1.01e-235	0	TRUE	TRUE
Prevotella	1.48149	5.1806	3.95904	7.76335	0.374206	0.667315	7.53e-05	8.27e-15	0.00010813	6.44e-14	TRUE	TRUE
Escherichia-Shigella	-1.79584	5.76001	-32.831	11.0756	0.0546994	0	2.12e-236	0	1.01e-235	0	TRUE	TRUE
Romboutsia	-1.79584	5.76674	-32.831	11.6597	0.0546994	0	2.12e-236	0	1.01e-235	0	TRUE	TRUE
Agathobacter	-1.79584	5.82156	-32.831	9.51111	0.0546994	0	2.12e-236	0	1.01e-235	0	TRUE	TRUE
Blautia	0.531943	5.89262	2.33902	13.8986	0.227421	0.423972	0.0193343	6.46e-44	0.024046	2.39e-42	TRUE	TRUE
Clostridium_sensu_stricto_1	-1.79584	6.02241	-32.831	13.7686	0.0546994	0	2.12e-236	0	1.01e-235	0	TRUE	TRUE
Dorea	-1.79584	6.35611	-32.831	20.2765	0.0546994	0	2.12e-236	0	1.01e-235	0	TRUE	TRUE

## Sheet: Table S5
id	alias	firstCreated	title	taxId	scientificName	commonName
ERS12240769	H321-S05-M6_S139_R2	2022-06-17T11:13:55	H321-S05-M6	408170	human gut metagenome
ERS12240768	H321-S05-M6_S139_R1	2022-06-17T11:13:55	H321-S05-M6	408170	human gut metagenome
ERS12240767	H321-S05-M5_S71_R2	2022-06-17T11:13:55	H321-S05-M5	408170	human gut metagenome
ERS12240766	H321-S05-M5_S71_R1	2022-06-17T11:13:55	H321-S05-M5	408170	human gut metagenome
ERS12240765	H321-S05-M4_S116_R2	2022-06-17T11:13:55	H321-S05-M4	408170	human gut metagenome
ERS12240764	H321-S05-M4_S116_R1	2022-06-17T11:13:55	H321-S05-M4	408170	human gut metagenome
ERS12240763	H321-S05-M3_S132_R2	2022-06-17T11:13:55	H321-S05-M3	408170	human gut metagenome
ERS12240762	H321-S05-M3_S132_R1	2022-06-17T11:13:55	H321-S05-M3	408170	human gut metagenome
ERS12240761	H321-S05-M2_S108_R2	2022-06-17T11:13:55	H321-S05-M2	408170	human gut metagenome
ERS12240760	H321-S05-M2_S108_R1	2022-06-17T11:13:55	H321-S05-M2	408170	human gut metagenome
ERS12240759	H321-S05-M1_S131_R2	2022-06-17T11:13:55	H321-S05-M1	408170	human gut metagenome
ERS12240758	H321-S05-M1_S131_R1	2022-06-17T11:13:55	H321-S05-M1	408170	human gut metagenome
ERS12240757	H321-S01-M6_S125_R2	2022-06-17T11:13:55	H321-S01-M6	408170	human gut metagenome
ERS12240756	H321-S01-M6_S125_R1	2022-06-17T11:13:55	H321-S01-M6	408170	human gut metagenome
ERS12240755	H321-S01-M5_S70_R2	2022-06-17T11:13:55	H321-S01-M5	408170	human gut metagenome
ERS12240754	H321-S01-M5_S70_R1	2022-06-17T11:13:55	H321-S01-M5	408170	human gut metagenome
ERS12240753	H321-S01-M4_S115_R2	2022-06-17T11:13:55	H321-S01-M4	408170	human gut metagenome
ERS12240752	H321-S01-M4_S115_R1	2022-06-17T11:13:55	H321-S01-M4	408170	human gut metagenome
ERS12240751	H321-S01-M3_S131_R2	2022-06-17T11:13:55	H321-S01-M3	408170	human gut metagenome
ERS12240750	H321-S01-M3_S131_R1	2022-06-17T11:13:55	H321-S01-M3	408170	human gut metagenome
ERS12240749	H321-S01-M2_S107_R2	2022-06-17T11:13:55	H321-S01-M2	408170	human gut metagenome
ERS12240748	H321-S01-M2_S107_R1	2022-06-17T11:13:55	H321-S01-M2	408170	human gut metagenome
ERS12240747	H306-S02-M6_S141_R2	2022-06-17T11:13:55	H306-S02-M6	408170	human gut metagenome
ERS12240746	H306-S02-M6_S141_R1	2022-06-17T11:13:55	H306-S02-M6	408170	human gut metagenome
ERS12240745	H306-S02-M5_S68_R2	2022-06-17T11:13:55	H306-S02-M5	408170	human gut metagenome
ERS12240744	H306-S02-M5_S68_R1	2022-06-17T11:13:55	H306-S02-M5	408170	human gut metagenome
ERS12240743	H306-S02-M4_S114_R2	2022-06-17T11:13:55	H306-S02-M4	408170	human gut metagenome
ERS12240742	H306-S02-M4_S114_R1	2022-06-17T11:13:55	H306-S02-M4	408170	human gut metagenome
ERS12240741	H306-S02-M3_S130_R2	2022-06-17T11:13:55	H306-S02-M3	408170	human gut metagenome
ERS12240740	H306-S02-M3_S130_R1	2022-06-17T11:13:55	H306-S02-M3	408170	human gut metagenome
ERS12240703	H273-S02-M1_S52_R2	2022-06-17T11:13:54	H273-S02-M1	408170	human gut metagenome
ERS12240702	H273-S02-M1_S52_R1	2022-06-17T11:13:54	H273-S02-M1	408170	human gut metagenome
ERS12240701	H269-S02-M5_S65_R2	2022-06-17T11:13:54	H269-S02-M5	408170	human gut metagenome
ERS12240700	H269-S02-M5_S65_R1	2022-06-17T11:13:54	H269-S02-M5	408170	human gut metagenome
ERS12240699	H269-S02-M4_S6_R2	2022-06-17T11:13:54	H269-S02-M4	408170	human gut metagenome
ERS12240698	H269-S02-M4_S6_R1	2022-06-17T11:13:54	H269-S02-M4	408170	human gut metagenome
ERS12240697	H269-S02-M3_S126_R2	2022-06-17T11:13:54	H269-S02-M3	408170	human gut metagenome
ERS12240696	H269-S02-M3_S126_R1	2022-06-17T11:13:54	H269-S02-M3	408170	human gut metagenome
ERS12240695	H269-S02-M2_S62_R2	2022-06-17T11:13:54	H269-S02-M2	408170	human gut metagenome
ERS12240694	H269-S02-M2_S62_R1	2022-06-17T11:13:54	H269-S02-M2	408170	human gut metagenome
ERS12240693	H269-S02-M1_S82_R2	2022-06-17T11:13:54	H269-S02-M1	408170	human gut metagenome
ERS12240692	H269-S02-M1_S82_R1	2022-06-17T11:13:54	H269-S02-M1	408170	human gut metagenome
ERS12240691	H269-S01-M6_S146_R2	2022-06-17T11:13:54	H269-S01-M6	408170	human gut metagenome
ERS12240690	H269-S01-M6_S146_R1	2022-06-17T11:13:54	H269-S01-M6	408170	human gut metagenome
ERS12240689	H269-S01-M5_S64_R2	2022-06-17T11:13:54	H269-S01-M5	408170	human gut metagenome
ERS12240688	H269-S01-M5_S64_R1	2022-06-17T11:13:54	H269-S01-M5	408170	human gut metagenome
ERS12240687	H269-S01-M4_S5_R2	2022-06-17T11:13:54	H269-S01-M4	408170	human gut metagenome
ERS12240686	H269-S01-M4_S5_R1	2022-06-17T11:13:54	H269-S01-M4	408170	human gut metagenome
ERS12240685	H269-S01-M3_S125_R2	2022-06-17T11:13:54	H269-S01-M3	408170	human gut metagenome
ERS12240684	H269-S01-M3_S125_R1	2022-06-17T11:13:54	H269-S01-M3	408170	human gut metagenome
ERS12240683	H269-S01-M2_S63_R2	2022-06-17T11:13:54	H269-S01-M2	408170	human gut metagenome
ERS12240682	H269-S01-M2_S63_R1	2022-06-17T11:13:54	H269-S01-M2	408170	human gut metagenome
ERS12240681	H269-S01-M1_S42_R2	2022-06-17T11:13:54	H269-S01-M1	408170	human gut metagenome
ERS12240680	H269-S01-M1_S42_R1	2022-06-17T11:13:54	H269-S01-M1	408170	human gut metagenome
ERS12240679	H259-S05-M6_S145_R2	2022-06-17T11:13:54	H259-S05-M6	408170	human gut metagenome
ERS12240678	H259-S05-M6_S145_R1	2022-06-17T11:13:54	H259-S05-M6	408170	human gut metagenome
ERS12240677	H259-S05-M5_S63_R2	2022-06-17T11:13:54	H259-S05-M5	408170	human gut metagenome
ERS12240676	H259-S05-M5_S63_R1	2022-06-17T11:13:54	H259-S05-M5	408170	human gut metagenome
ERS12240675	H259-S05-M4_S108_R2	2022-06-17T11:13:54	H259-S05-M4	408170	human gut metagenome
ERS12240674	H259-S05-M4_S108_R1	2022-06-17T11:13:54	H259-S05-M4	408170	human gut metagenome
ERS12240673	H259-S05-M3_S124_R2	2022-06-17T11:13:54	H259-S05-M3	408170	human gut metagenome
ERS12240672	H259-S05-M3_S124_R1	2022-06-17T11:13:54	H259-S05-M3	408170	human gut metagenome
ERS12240671	H259-S05-M2_S61_R2	2022-06-17T11:13:54	H259-S05-M2	408170	human gut metagenome
ERS12240670	H259-S05-M2_S61_R1	2022-06-17T11:13:54	H259-S05-M2	408170	human gut metagenome
ERS12240669	H259-S05-M1_S31_R2	2022-06-17T11:13:54	H259-S05-M1	408170	human gut metagenome
ERS12240668	H259-S05-M1_S31_R1	2022-06-17T11:13:54	H259-S05-M1	408170	human gut metagenome
ERS12240667	H259-S03-M6_S144_R2	2022-06-17T11:13:54	H259-S03-M6	408170	human gut metagenome
ERS12240666	H259-S03-M6_S144_R1	2022-06-17T11:13:54	H259-S03-M6	408170	human gut metagenome
ERS12240665	H259-S03-M5_S62_R2	2022-06-17T11:13:54	H259-S03-M5	408170	human gut metagenome
ERS12240664	H259-S03-M5_S62_R1	2022-06-17T11:13:54	H259-S03-M5	408170	human gut metagenome
ERS12240663	H259-S03-M4_S107_R2	2022-06-17T11:13:54	H259-S03-M4	408170	human gut metagenome
ERS12240662	H259-S03-M4_S107_R1	2022-06-17T11:13:54	H259-S03-M4	408170	human gut metagenome
ERS12240661	H259-S03-M3_S123_R2	2022-06-17T11:13:54	H259-S03-M3	408170	human gut metagenome
ERS12240660	H259-S03-M3_S123_R1	2022-06-17T11:13:54	H259-S03-M3	408170	human gut metagenome
ERS12240659	H259-S03-M2_S60_R2	2022-06-17T11:13:54	H259-S03-M2	408170	human gut metagenome
ERS12240658	H259-S03-M2_S60_R1	2022-06-17T11:13:54	H259-S03-M2	408170	human gut metagenome
ERS12240657	H259-S03-M1_S88_R2	2022-06-17T11:13:54	H259-S03-M1	408170	human gut metagenome
ERS12240656	H259-S03-M1_S88_R1	2022-06-17T11:13:54	H259-S03-M1	408170	human gut metagenome
ERS12240655	H202-S06-M6_S92_R2	2022-06-17T11:13:54	H202-S06-M6	408170	human gut metagenome
ERS12240654	H202-S06-M6_S92_R1	2022-06-17T11:13:54	H202-S06-M6	408170	human gut metagenome
ERS12240739	H306-S02-M2_S66_R2	2022-06-17T11:13:54	H306-S02-M2	408170	human gut metagenome
ERS12240738	H306-S02-M2_S66_R1	2022-06-17T11:13:54	H306-S02-M2	408170	human gut metagenome
ERS12240737	H306-S01-M6_S140_R2	2022-06-17T11:13:54	H306-S01-M6	408170	human gut metagenome
ERS12240736	H306-S01-M6_S140_R1	2022-06-17T11:13:54	H306-S01-M6	408170	human gut metagenome
ERS12240735	H306-S01-M5_S67_R2	2022-06-17T11:13:54	H306-S01-M5	408170	human gut metagenome
ERS12240734	H306-S01-M5_S67_R1	2022-06-17T11:13:54	H306-S01-M5	408170	human gut metagenome
ERS12240733	H306-S01-M4_S113_R2	2022-06-17T11:13:54	H306-S01-M4	408170	human gut metagenome
ERS12240732	H306-S01-M4_S113_R1	2022-06-17T11:13:54	H306-S01-M4	408170	human gut metagenome
ERS12240731	H306-S01-M3_S129_R2	2022-06-17T11:13:54	H306-S01-M3	408170	human gut metagenome
ERS12240730	H306-S01-M3_S129_R1	2022-06-17T11:13:54	H306-S01-M3	408170	human gut metagenome
ERS12240729	H306-S01-M2_S65_R2	2022-06-17T11:13:54	H306-S01-M2	408170	human gut metagenome
ERS12240728	H306-S01-M2_S65_R1	2022-06-17T11:13:54	H306-S01-M2	408170	human gut metagenome
ERS12240727	H306-S01-M1_S44_R2	2022-06-17T11:13:54	H306-S01-M1	408170	human gut metagenome
ERS12240726	H306-S01-M1_S44_R1	2022-06-17T11:13:54	H306-S01-M1	408170	human gut metagenome
ERS12240725	H273-S05-M6_S143_R2	2022-06-17T11:13:54	H273-S05-M6	408170	human gut metagenome
ERS12240724	H273-S05-M6_S143_R1	2022-06-17T11:13:54	H273-S05-M6	408170	human gut metagenome
ERS12240723	H273-S05-M5_S69_R2	2022-06-17T11:13:54	H273-S05-M5	408170	human gut metagenome
ERS12240722	H273-S05-M5_S69_R1	2022-06-17T11:13:54	H273-S05-M5	408170	human gut metagenome
ERS12240721	H273-S05-M4_S8_R2	2022-06-17T11:13:54	H273-S05-M4	408170	human gut metagenome
ERS12240720	H273-S05-M4_S8_R1	2022-06-17T11:13:54	H273-S05-M4	408170	human gut metagenome
ERS12240719	H273-S05-M3_S128_R2	2022-06-17T11:13:54	H273-S05-M3	408170	human gut metagenome
ERS12240718	H273-S05-M3_S128_R1	2022-06-17T11:13:54	H273-S05-M3	408170	human gut metagenome
ERS12240717	H273-S05-M2_S67_R2	2022-06-17T11:13:54	H273-S05-M2	408170	human gut metagenome
ERS12240716	H273-S05-M2_S67_R1	2022-06-17T11:13:54	H273-S05-M2	408170	human gut metagenome
ERS12240715	H273-S05-M1_S93_R2	2022-06-17T11:13:54	H273-S05-M1	408170	human gut metagenome
ERS12240714	H273-S05-M1_S93_R1	2022-06-17T11:13:54	H273-S05-M1	408170	human gut metagenome
ERS12240713	H273-S02-M6_S142_R2	2022-06-17T11:13:54	H273-S02-M6	408170	human gut metagenome
ERS12240712	H273-S02-M6_S142_R1	2022-06-17T11:13:54	H273-S02-M6	408170	human gut metagenome
ERS12240711	H273-S02-M5_S66_R2	2022-06-17T11:13:54	H273-S02-M5	408170	human gut metagenome
ERS12240710	H273-S02-M5_S66_R1	2022-06-17T11:13:54	H273-S02-M5	408170	human gut metagenome
ERS12240709	H273-S02-M4_S7_R2	2022-06-17T11:13:54	H273-S02-M4	408170	human gut metagenome
ERS12240708	H273-S02-M4_S7_R1	2022-06-17T11:13:54	H273-S02-M4	408170	human gut metagenome
ERS12240707	H273-S02-M3_S127_R2	2022-06-17T11:13:54	H273-S02-M3	408170	human gut metagenome
ERS12240706	H273-S02-M3_S127_R1	2022-06-17T11:13:54	H273-S02-M3	408170	human gut metagenome
ERS12240705	H273-S02-M2_S64_R2	2022-06-17T11:13:54	H273-S02-M2	408170	human gut metagenome
ERS12240704	H273-S02-M2_S64_R1	2022-06-17T11:13:54	H273-S02-M2	408170	human gut metagenome
ERS12240653	H202-S06-M5_S19_R2	2022-06-17T11:13:53	H202-S06-M5	408170	human gut metagenome
ERS12240652	H202-S06-M5_S19_R1	2022-06-17T11:13:53	H202-S06-M5	408170	human gut metagenome
ERS12240651	H202-S06-M4_S97_R2	2022-06-17T11:13:53	H202-S06-M4	408170	human gut metagenome
ERS12240650	H202-S06-M4_S97_R1	2022-06-17T11:13:53	H202-S06-M4	408170	human gut metagenome
ERS12240649	H202-S06-M3_S89_R2	2022-06-17T11:13:53	H202-S06-M3	408170	human gut metagenome
ERS12240648	H202-S06-M3_S89_R1	2022-06-17T11:13:53	H202-S06-M3	408170	human gut metagenome
ERS12240647	H202-S06-M2_S24_R2	2022-06-17T11:13:53	H202-S06-M2	408170	human gut metagenome
ERS12240646	H202-S06-M2_S24_R1	2022-06-17T11:13:53	H202-S06-M2	408170	human gut metagenome
ERS12240645	H202-S06-M1_S26_R2	2022-06-17T11:13:53	H202-S06-M1	408170	human gut metagenome
ERS12240644	H202-S06-M1_S26_R1	2022-06-17T11:13:53	H202-S06-M1	408170	human gut metagenome
ERS12240643	H202-S05-M6_S119_R2	2022-06-17T11:13:53	H202-S05-M6	408170	human gut metagenome
ERS12240642	H202-S05-M6_S119_R1	2022-06-17T11:13:53	H202-S05-M6	408170	human gut metagenome
ERS12240641	H202-S05-M5_S18_R2	2022-06-17T11:13:53	H202-S05-M5	408170	human gut metagenome
ERS12240640	H202-S05-M5_S18_R1	2022-06-17T11:13:53	H202-S05-M5	408170	human gut metagenome
ERS12240639	H202-S05-M4_S96_R2	2022-06-17T11:13:53	H202-S05-M4	408170	human gut metagenome
ERS12240638	H202-S05-M4_S96_R1	2022-06-17T11:13:53	H202-S05-M4	408170	human gut metagenome
ERS12240637	H202-S05-M3_S88_R2	2022-06-17T11:13:53	H202-S05-M3	408170	human gut metagenome
ERS12240636	H202-S05-M3_S88_R1	2022-06-17T11:13:53	H202-S05-M3	408170	human gut metagenome
ERS12240635	H202-S05-M2_S43_R2	2022-06-17T11:13:53	H202-S05-M2	408170	human gut metagenome
ERS12240634	H202-S05-M2_S43_R1	2022-06-17T11:13:53	H202-S05-M2	408170	human gut metagenome
ERS12240633	H202-S05-M1_S25_R2	2022-06-17T11:13:53	H202-S05-M1	408170	human gut metagenome
ERS12240632	H202-S05-M1_S25_R1	2022-06-17T11:13:53	H202-S05-M1	408170	human gut metagenome
ERS12240631	H202-S04-M6_S91_R2	2022-06-17T11:13:53	H202-S04-M6	408170	human gut metagenome
ERS12240630	H202-S04-M6_S91_R1	2022-06-17T11:13:53	H202-S04-M6	408170	human gut metagenome
ERS12240629	H202-S04-M5_S47_R2	2022-06-17T11:13:53	H202-S04-M5	408170	human gut metagenome
ERS12240628	H202-S04-M5_S47_R1	2022-06-17T11:13:53	H202-S04-M5	408170	human gut metagenome
ERS12240627	H202-S04-M4_S95_R2	2022-06-17T11:13:53	H202-S04-M4	408170	human gut metagenome
ERS12240626	H202-S04-M4_S95_R1	2022-06-17T11:13:53	H202-S04-M4	408170	human gut metagenome
ERS12240625	H202-S04-M3_S87_R2	2022-06-17T11:13:53	H202-S04-M3	408170	human gut metagenome
ERS12240624	H202-S04-M3_S87_R1	2022-06-17T11:13:53	H202-S04-M3	408170	human gut metagenome
ERS12240623	H202-S04-M2_S42_R2	2022-06-17T11:13:53	H202-S04-M2	408170	human gut metagenome
ERS12240622	H202-S04-M2_S42_R1	2022-06-17T11:13:53	H202-S04-M2	408170	human gut metagenome
ERS12240621	H202-S04-M1_S85_R2	2022-06-17T11:13:53	H202-S04-M1	408170	human gut metagenome
ERS12240620	H202-S04-M1_S85_R1	2022-06-17T11:13:53	H202-S04-M1	408170	human gut metagenome
ERS12240619	H202-S02-M6_S90_R2	2022-06-17T11:13:53	H202-S02-M6	408170	human gut metagenome
ERS12240618	H202-S02-M6_S90_R1	2022-06-17T11:13:53	H202-S02-M6	408170	human gut metagenome
ERS12240617	H202-S02-M5_S17_R2	2022-06-17T11:13:53	H202-S02-M5	408170	human gut metagenome
ERS12240616	H202-S02-M5_S17_R1	2022-06-17T11:13:53	H202-S02-M5	408170	human gut metagenome
ERS12240615	H202-S02-M4_S94_R2	2022-06-17T11:13:53	H202-S02-M4	408170	human gut metagenome
ERS12240614	H202-S02-M4_S94_R1	2022-06-17T11:13:53	H202-S02-M4	408170	human gut metagenome
ERS12240613	H202-S02-M3_S86_R2	2022-06-17T11:13:53	H202-S02-M3	408170	human gut metagenome
ERS12240612	H202-S02-M3_S86_R1	2022-06-17T11:13:53	H202-S02-M3	408170	human gut metagenome
ERS12240611	H202-S02-M2_S147_R2	2022-06-17T11:13:53	H202-S02-M2	408170	human gut metagenome
ERS12240610	H202-S02-M2_S147_R1	2022-06-17T11:13:53	H202-S02-M2	408170	human gut metagenome
ERS12240609	H202-S02-M1_S50_R2	2022-06-17T11:13:53	H202-S02-M1	408170	human gut metagenome
ERS12240608	H202-S02-M1_S50_R1	2022-06-17T11:13:53	H202-S02-M1	408170	human gut metagenome
ERS12240607	H198-S05-M6_S106_R2	2022-06-17T11:13:53	H198-S05-M6	408170	human gut metagenome
ERS12240606	H198-S05-M6_S106_R1	2022-06-17T11:13:53	H198-S05-M6	408170	human gut metagenome
ERS12240605	H198-S05-M5_S32_R2	2022-06-17T11:13:53	H198-S05-M5	408170	human gut metagenome
ERS12240604	H198-S05-M5_S32_R1	2022-06-17T11:13:53	H198-S05-M5	408170	human gut metagenome
ERS12240603	H198-S05-M4_S91_R2	2022-06-17T11:13:53	H198-S05-M4	408170	human gut metagenome
ERS12240602	H198-S05-M4_S91_R1	2022-06-17T11:13:53	H198-S05-M4	408170	human gut metagenome
ERS12240601	H198-S05-M3_S101_R2	2022-06-17T11:13:53	H198-S05-M3	408170	human gut metagenome
ERS12240600	H198-S05-M3_S101_R1	2022-06-17T11:13:53	H198-S05-M3	408170	human gut metagenome
ERS12240599	H198-S05-M2_S30_R2	2022-06-17T11:13:53	H198-S05-M2	408170	human gut metagenome
ERS12240598	H198-S05-M2_S30_R1	2022-06-17T11:13:53	H198-S05-M2	408170	human gut metagenome
ERS12240597	H198-S05-M1_S24_R2	2022-06-17T11:13:53	H198-S05-M1	408170	human gut metagenome
ERS12240596	H198-S05-M1_S24_R1	2022-06-17T11:13:53	H198-S05-M1	408170	human gut metagenome
ERS12240595	H198-S03-M6_S105_R2	2022-06-17T11:13:53	H198-S03-M6	408170	human gut metagenome
ERS12240594	H198-S03-M6_S105_R1	2022-06-17T11:13:53	H198-S03-M6	408170	human gut metagenome
ERS12240593	H198-S03-M5_S31_R2	2022-06-17T11:13:53	H198-S03-M5	408170	human gut metagenome
ERS12240592	H198-S03-M5_S31_R1	2022-06-17T11:13:53	H198-S03-M5	408170	human gut metagenome
ERS12240591	H198-S03-M4_S90_R2	2022-06-17T11:13:53	H198-S03-M4	408170	human gut metagenome
ERS12240590	H198-S03-M4_S90_R1	2022-06-17T11:13:53	H198-S03-M4	408170	human gut metagenome
ERS12240589	H198-S03-M3_S100_R2	2022-06-17T11:13:53	H198-S03-M3	408170	human gut metagenome
ERS12240588	H198-S03-M3_S100_R1	2022-06-17T11:13:53	H198-S03-M3	408170	human gut metagenome
ERS12240587	H198-S03-M2_S29_R2	2022-06-17T11:13:53	H198-S03-M2	408170	human gut metagenome
ERS12240586	H198-S03-M2_S29_R1	2022-06-17T11:13:53	H198-S03-M2	408170	human gut metagenome
ERS12240585	H198-S03-M1_S32_R2	2022-06-17T11:13:53	H198-S03-M1	408170	human gut metagenome
ERS12240584	H198-S03-M1_S32_R1	2022-06-17T11:13:53	H198-S03-M1	408170	human gut metagenome
ERS12240583	H198-S02-M6_S104_R2	2022-06-17T11:13:53	H198-S02-M6	408170	human gut metagenome
ERS12240582	H198-S02-M6_S104_R1	2022-06-17T11:13:53	H198-S02-M6	408170	human gut metagenome
ERS12240581	H198-S02-M5_S30_R2	2022-06-17T11:13:53	H198-S02-M5	408170	human gut metagenome
ERS12240580	H198-S02-M5_S30_R1	2022-06-17T11:13:53	H198-S02-M5	408170	human gut metagenome
ERS12240579	H198-S02-M4_S89_R2	2022-06-17T11:13:53	H198-S02-M4	408170	human gut metagenome
ERS12240578	H198-S02-M4_S89_R1	2022-06-17T11:13:53	H198-S02-M4	408170	human gut metagenome
ERS12240577	H198-S02-M3_S99_R2	2022-06-17T11:13:53	H198-S02-M3	408170	human gut metagenome
ERS12240576	H198-S02-M3_S99_R1	2022-06-17T11:13:53	H198-S02-M3	408170	human gut metagenome
ERS12240575	H198-S02-M1_S72_R2	2022-06-17T11:13:53	H198-S02-M1	408170	human gut metagenome
ERS12240574	H198-S02-M1_S72_R1	2022-06-17T11:13:53	H198-S02-M1	408170	human gut metagenome
ERS12240527	H194-S02-M1_S35_R2	2022-06-17T11:13:52	H194-S02-M1	408170	human gut metagenome
ERS12240526	H194-S02-M1_S35_R1	2022-06-17T11:13:52	H194-S02-M1	408170	human gut metagenome
ERS12240525	H194-S01-M6_S96_R2	2022-06-17T11:13:52	H194-S01-M6	408170	human gut metagenome
ERS12240524	H194-S01-M6_S96_R1	2022-06-17T11:13:52	H194-S01-M6	408170	human gut metagenome
ERS12240523	H194-S01-M5_S23_R2	2022-06-17T11:13:52	H194-S01-M5	408170	human gut metagenome
ERS12240522	H194-S01-M5_S23_R1	2022-06-17T11:13:52	H194-S01-M5	408170	human gut metagenome
ERS12240521	H194-S01-M4_S85_R2	2022-06-17T11:13:52	H194-S01-M4	408170	human gut metagenome
ERS12240520	H194-S01-M4_S85_R1	2022-06-17T11:13:52	H194-S01-M4	408170	human gut metagenome
ERS12240519	H194-S01-M3_S94_R2	2022-06-17T11:13:52	H194-S01-M3	408170	human gut metagenome
ERS12240518	H194-S01-M3_S94_R1	2022-06-17T11:13:52	H194-S01-M3	408170	human gut metagenome
ERS12240517	H194-S01-M2_S26_R2	2022-06-17T11:13:52	H194-S01-M2	408170	human gut metagenome
ERS12240516	H194-S01-M2_S26_R1	2022-06-17T11:13:52	H194-S01-M2	408170	human gut metagenome
ERS12240515	H194-S01-M1_S129_R2	2022-06-17T11:13:52	H194-S01-M1	408170	human gut metagenome
ERS12240514	H194-S01-M1_S129_R1	2022-06-17T11:13:52	H194-S01-M1	408170	human gut metagenome
ERS12240513	H193-S04-M6_S110_R2	2022-06-17T11:13:52	H193-S04-M6	408170	human gut metagenome
ERS12240512	H193-S04-M6_S110_R1	2022-06-17T11:13:52	H193-S04-M6	408170	human gut metagenome
ERS12240511	H193-S04-M5_S28_R2	2022-06-17T11:13:52	H193-S04-M5	408170	human gut metagenome
ERS12240510	H193-S04-M5_S28_R1	2022-06-17T11:13:52	H193-S04-M5	408170	human gut metagenome
ERS12240509	H193-S04-M4_S129_R2	2022-06-17T11:13:52	H193-S04-M4	408170	human gut metagenome
ERS12240508	H193-S04-M4_S129_R1	2022-06-17T11:13:52	H193-S04-M4	408170	human gut metagenome
ERS12240507	H193-S04-M3_S105_R2	2022-06-17T11:13:52	H193-S04-M3	408170	human gut metagenome
ERS12240506	H193-S04-M3_S105_R1	2022-06-17T11:13:52	H193-S04-M3	408170	human gut metagenome
ERS12240505	H193-S04-M2_S28_R2	2022-06-17T11:13:52	H193-S04-M2	408170	human gut metagenome
ERS12240504	H193-S04-M2_S28_R1	2022-06-17T11:13:52	H193-S04-M2	408170	human gut metagenome
ERS12240503	H193-S04-M1_S22_R2	2022-06-17T11:13:52	H193-S04-M1	408170	human gut metagenome
ERS12240502	H193-S04-M1_S22_R1	2022-06-17T11:13:52	H193-S04-M1	408170	human gut metagenome
ERS12240501	H193-S03-M6_S101_R2	2022-06-17T11:13:52	H193-S03-M6	408170	human gut metagenome
ERS12240500	H193-S03-M6_S101_R1	2022-06-17T11:13:52	H193-S03-M6	408170	human gut metagenome
ERS12240499	H193-S03-M5_S46_R2	2022-06-17T11:13:52	H193-S03-M5	408170	human gut metagenome
ERS12240498	H193-S03-M5_S46_R1	2022-06-17T11:13:52	H193-S03-M5	408170	human gut metagenome
ERS12240497	H193-S03-M4_S84_R2	2022-06-17T11:13:52	H193-S03-M4	408170	human gut metagenome
ERS12240496	H193-S03-M4_S84_R1	2022-06-17T11:13:52	H193-S03-M4	408170	human gut metagenome
ERS12240495	H193-S03-M3_S104_R2	2022-06-17T11:13:52	H193-S03-M3	408170	human gut metagenome
ERS12240494	H193-S03-M3_S104_R1	2022-06-17T11:13:52	H193-S03-M3	408170	human gut metagenome
ERS12240493	H193-S03-M2_S39_R2	2022-06-17T11:13:52	H193-S03-M2	408170	human gut metagenome
ERS12240492	H193-S03-M2_S39_R1	2022-06-17T11:13:52	H193-S03-M2	408170	human gut metagenome
ERS12240491	H193-S03-M1_S14_R2	2022-06-17T11:13:52	H193-S03-M1	408170	human gut metagenome
ERS12240573	H198-S01-M6_S103_R2	2022-06-17T11:13:52	H198-S01-M6	408170	human gut metagenome
ERS12240572	H198-S01-M6_S103_R1	2022-06-17T11:13:52	H198-S01-M6	408170	human gut metagenome
ERS12240571	H198-S01-M5_S29_R2	2022-06-17T11:13:52	H198-S01-M5	408170	human gut metagenome
ERS12240570	H198-S01-M5_S29_R1	2022-06-17T11:13:52	H198-S01-M5	408170	human gut metagenome
ERS12240569	H198-S01-M4_S88_R2	2022-06-17T11:13:52	H198-S01-M4	408170	human gut metagenome
ERS12240568	H198-S01-M4_S88_R1	2022-06-17T11:13:52	H198-S01-M4	408170	human gut metagenome
ERS12240567	H198-S01-M3_S98_R2	2022-06-17T11:13:52	H198-S01-M3	408170	human gut metagenome
ERS12240566	H198-S01-M3_S98_R1	2022-06-17T11:13:52	H198-S01-M3	408170	human gut metagenome
ERS12240565	H198-S01-M2_S151_R2	2022-06-17T11:13:52	H198-S01-M2	408170	human gut metagenome
ERS12240564	H198-S01-M2_S151_R1	2022-06-17T11:13:52	H198-S01-M2	408170	human gut metagenome
ERS12240563	H198-S01-M1_S36_R2	2022-06-17T11:13:52	H198-S01-M1	408170	human gut metagenome
ERS12240562	H198-S01-M1_S36_R1	2022-06-17T11:13:52	H198-S01-M1	408170	human gut metagenome
ERS12240561	H194-S04-M6_S99_R2	2022-06-17T11:13:52	H194-S04-M6	408170	human gut metagenome
ERS12240560	H194-S04-M6_S99_R1	2022-06-17T11:13:52	H194-S04-M6	408170	human gut metagenome
ERS12240559	H194-S04-M5_S26_R2	2022-06-17T11:13:52	H194-S04-M5	408170	human gut metagenome
ERS12240558	H194-S04-M5_S26_R1	2022-06-17T11:13:52	H194-S04-M5	408170	human gut metagenome
ERS12240557	H194-S04-M4_S87_R2	2022-06-17T11:13:52	H194-S04-M4	408170	human gut metagenome
ERS12240556	H194-S04-M4_S87_R1	2022-06-17T11:13:52	H194-S04-M4	408170	human gut metagenome
ERS12240555	H194-S04-M3_S97_R2	2022-06-17T11:13:52	H194-S04-M3	408170	human gut metagenome
ERS12240554	H194-S04-M3_S97_R1	2022-06-17T11:13:52	H194-S04-M3	408170	human gut metagenome
ERS12240553	H194-S04-M2_S27_R2	2022-06-17T11:13:52	H194-S04-M2	408170	human gut metagenome
ERS12240552	H194-S04-M2_S27_R1	2022-06-17T11:13:52	H194-S04-M2	408170	human gut metagenome
ERS12240551	H194-S04-M1_S23_R2	2022-06-17T11:13:52	H194-S04-M1	408170	human gut metagenome
ERS12240550	H194-S04-M1_S23_R1	2022-06-17T11:13:52	H194-S04-M1	408170	human gut metagenome
ERS12240549	H194-S03-M6_S98_R2	2022-06-17T11:13:52	H194-S03-M6	408170	human gut metagenome
ERS12240548	H194-S03-M6_S98_R1	2022-06-17T11:13:52	H194-S03-M6	408170	human gut metagenome
ERS12240547	H194-S03-M5_S25_R2	2022-06-17T11:13:52	H194-S03-M5	408170	human gut metagenome
ERS12240546	H194-S03-M5_S25_R1	2022-06-17T11:13:52	H194-S03-M5	408170	human gut metagenome
ERS12240545	H194-S03-M4_S86_R2	2022-06-17T11:13:52	H194-S03-M4	408170	human gut metagenome
ERS12240544	H194-S03-M4_S86_R1	2022-06-17T11:13:52	H194-S03-M4	408170	human gut metagenome
ERS12240543	H194-S03-M3_S96_R2	2022-06-17T11:13:52	H194-S03-M3	408170	human gut metagenome
ERS12240542	H194-S03-M3_S96_R1	2022-06-17T11:13:52	H194-S03-M3	408170	human gut metagenome
ERS12240541	H194-S03-M2_S149_R2	2022-06-17T11:13:52	H194-S03-M2	408170	human gut metagenome
ERS12240540	H194-S03-M2_S149_R1	2022-06-17T11:13:52	H194-S03-M2	408170	human gut metagenome
ERS12240539	H194-S03-M1_S49_R2	2022-06-17T11:13:52	H194-S03-M1	408170	human gut metagenome
ERS12240538	H194-S03-M1_S49_R1	2022-06-17T11:13:52	H194-S03-M1	408170	human gut metagenome
ERS12240537	H194-S02-M6_S97_R2	2022-06-17T11:13:52	H194-S02-M6	408170	human gut metagenome
ERS12240536	H194-S02-M6_S97_R1	2022-06-17T11:13:52	H194-S02-M6	408170	human gut metagenome
ERS12240535	H194-S02-M5_S24_R2	2022-06-17T11:13:52	H194-S02-M5	408170	human gut metagenome
ERS12240534	H194-S02-M5_S24_R1	2022-06-17T11:13:52	H194-S02-M5	408170	human gut metagenome
ERS12240533	H194-S02-M4_S134_R2	2022-06-17T11:13:52	H194-S02-M4	408170	human gut metagenome
ERS12240532	H194-S02-M4_S134_R1	2022-06-17T11:13:52	H194-S02-M4	408170	human gut metagenome
ERS12240531	H194-S02-M3_S95_R2	2022-06-17T11:13:52	H194-S02-M3	408170	human gut metagenome
ERS12240530	H194-S02-M3_S95_R1	2022-06-17T11:13:52	H194-S02-M3	408170	human gut metagenome
ERS12240529	H194-S02-M2_S148_R2	2022-06-17T11:13:52	H194-S02-M2	408170	human gut metagenome
ERS12240528	H194-S02-M2_S148_R1	2022-06-17T11:13:52	H194-S02-M2	408170	human gut metagenome
ERS12240490	H193-S03-M1_S14_R1	2022-06-17T11:13:51	H193-S03-M1	408170	human gut metagenome
ERS12240489	H193-S02-M6_S121_R1	2022-06-17T11:13:51	H193-S02-M6	408170	human gut metagenome
ERS12240488	H193-S02-M5_S45_R2	2022-06-17T11:13:51	H193-S02-M5	408170	human gut metagenome
ERS12240487	H193-S02-M5_S45_R1	2022-06-17T11:13:51	H193-S02-M5	408170	human gut metagenome
ERS12240486	H193-S02-M4_S83_R2	2022-06-17T11:13:51	H193-S02-M4	408170	human gut metagenome
ERS12240485	H193-S02-M4_S83_R1	2022-06-17T11:13:51	H193-S02-M4	408170	human gut metagenome
ERS12240484	H193-S02-M3_S103_R2	2022-06-17T11:13:51	H193-S02-M3	408170	human gut metagenome
ERS12240483	H193-S02-M3_S103_R1	2022-06-17T11:13:51	H193-S02-M3	408170	human gut metagenome
ERS12240482	H193-S02-M2_S40_R2	2022-06-17T11:13:51	H193-S02-M2	408170	human gut metagenome
ERS12240481	H193-S02-M2_S40_R1	2022-06-17T11:13:51	H193-S02-M2	408170	human gut metagenome
ERS12240480	H193-S02-M1_S15_R2	2022-06-17T11:13:51	H193-S02-M1	408170	human gut metagenome
ERS12240479	H193-S02-M1_S15_R1	2022-06-17T11:13:51	H193-S02-M1	408170	human gut metagenome
ERS12240478	H193-S01-M6_S100_R2	2022-06-17T11:13:51	H193-S01-M6	408170	human gut metagenome
ERS12240477	H193-S01-M6_S100_R1	2022-06-17T11:13:51	H193-S01-M6	408170	human gut metagenome
ERS12240476	H193-S01-M5_S27_R2	2022-06-17T11:13:51	H193-S01-M5	408170	human gut metagenome
ERS12240475	H193-S01-M5_S27_R1	2022-06-17T11:13:51	H193-S01-M5	408170	human gut metagenome
ERS12240474	H193-S01-M4_S133_R2	2022-06-17T11:13:51	H193-S01-M4	408170	human gut metagenome
ERS12240473	H193-S01-M4_S133_R1	2022-06-17T11:13:51	H193-S01-M4	408170	human gut metagenome
ERS12240472	H193-S01-M3_S102_R2	2022-06-17T11:13:51	H193-S01-M3	408170	human gut metagenome
ERS12240471	H193-S01-M3_S102_R1	2022-06-17T11:13:51	H193-S01-M3	408170	human gut metagenome
ERS12240470	H193-S01-M2_S150_R2	2022-06-17T11:13:51	H193-S01-M2	408170	human gut metagenome
ERS12240469	H193-S01-M2_S150_R1	2022-06-17T11:13:51	H193-S01-M2	408170	human gut metagenome
ERS12240468	H193-S01-M1_S81_R2	2022-06-17T11:13:51	H193-S01-M1	408170	human gut metagenome
ERS12240467	H193-S01-M1_S81_R1	2022-06-17T11:13:51	H193-S01-M1	408170	human gut metagenome
ERS12240466	H192-S10-M6_S95_R2	2022-06-17T11:13:51	H192-S10-M6	408170	human gut metagenome
ERS12240465	H192-S10-M6_S95_R1	2022-06-17T11:13:51	H192-S10-M6	408170	human gut metagenome
ERS12240464	H192-S10-M5_S44_R2	2022-06-17T11:13:51	H192-S10-M5	408170	human gut metagenome
ERS12240463	H192-S10-M5_S44_R1	2022-06-17T11:13:51	H192-S10-M5	408170	human gut metagenome
ERS12240462	H192-S10-M4_S2_R2	2022-06-17T11:13:51	H192-S10-M4	408170	human gut metagenome
ERS12240461	H192-S10-M4_S2_R1	2022-06-17T11:13:51	H192-S10-M4	408170	human gut metagenome
ERS12240460	H192-S10-M3_S93_R2	2022-06-17T11:13:51	H192-S10-M3	408170	human gut metagenome
ERS12240459	H192-S10-M3_S93_R1	2022-06-17T11:13:51	H192-S10-M3	408170	human gut metagenome
ERS12240458	H192-S10-M2_S21_R2	2022-06-17T11:13:51	H192-S10-M2	408170	human gut metagenome
ERS12240457	H192-S10-M2_S21_R1	2022-06-17T11:13:51	H192-S10-M2	408170	human gut metagenome
ERS12240456	H192-S10-M1_S13_R2	2022-06-17T11:13:51	H192-S10-M1	408170	human gut metagenome
ERS12240455	H192-S10-M1_S13_R1	2022-06-17T11:13:51	H192-S10-M1	408170	human gut metagenome
ERS12240454	H192-S06-M6_S94_R2	2022-06-17T11:13:51	H192-S06-M6	408170	human gut metagenome
ERS12240453	H192-S06-M6_S94_R1	2022-06-17T11:13:51	H192-S06-M6	408170	human gut metagenome
ERS12240452	H192-S06-M5_S22_R2	2022-06-17T11:13:51	H192-S06-M5	408170	human gut metagenome
ERS12240451	H192-S06-M5_S22_R1	2022-06-17T11:13:51	H192-S06-M5	408170	human gut metagenome
ERS12240450	H192-S06-M4_S82_R2	2022-06-17T11:13:51	H192-S06-M4	408170	human gut metagenome
ERS12240449	H192-S06-M4_S82_R1	2022-06-17T11:13:51	H192-S06-M4	408170	human gut metagenome
ERS12240448	H192-S06-M3_S92_R2	2022-06-17T11:13:51	H192-S06-M3	408170	human gut metagenome
ERS12240447	H192-S06-M3_S92_R1	2022-06-17T11:13:51	H192-S06-M3	408170	human gut metagenome
ERS12240446	H192-S06-M2_S41_R2	2022-06-17T11:13:51	H192-S06-M2	408170	human gut metagenome
ERS12240445	H192-S06-M2_S41_R1	2022-06-17T11:13:51	H192-S06-M2	408170	human gut metagenome
ERS12240444	H192-S06-M1_S20_R2	2022-06-17T11:13:51	H192-S06-M1	408170	human gut metagenome
ERS12240443	H192-S06-M1_S20_R1	2022-06-17T11:13:51	H192-S06-M1	408170	human gut metagenome
ERS12240442	H192-S04-M6_S120_R2	2022-06-17T11:13:51	H192-S04-M6	408170	human gut metagenome
ERS12240441	H192-S04-M6_S120_R1	2022-06-17T11:13:51	H192-S04-M6	408170	human gut metagenome
ERS12240440	H192-S04-M5_S21_R2	2022-06-17T11:13:51	H192-S04-M5	408170	human gut metagenome
ERS12240439	H192-S04-M5_S21_R1	2022-06-17T11:13:51	H192-S04-M5	408170	human gut metagenome
ERS12240438	H192-S04-M4_S81_R2	2022-06-17T11:13:51	H192-S04-M4	408170	human gut metagenome
ERS12240437	H192-S04-M4_S81_R1	2022-06-17T11:13:51	H192-S04-M4	408170	human gut metagenome
ERS12240436	H192-S04-M3_S91_R2	2022-06-17T11:13:51	H192-S04-M3	408170	human gut metagenome
ERS12240435	H192-S04-M3_S91_R1	2022-06-17T11:13:51	H192-S04-M3	408170	human gut metagenome
ERS12240434	H192-S04-M2_S19_R2	2022-06-17T11:13:51	H192-S04-M2	408170	human gut metagenome
ERS12240433	H192-S04-M2_S19_R1	2022-06-17T11:13:51	H192-S04-M2	408170	human gut metagenome
ERS12240432	H192-S04-M1_S47_R2	2022-06-17T11:13:51	H192-S04-M1	408170	human gut metagenome
ERS12240431	H192-S04-M1_S47_R1	2022-06-17T11:13:51	H192-S04-M1	408170	human gut metagenome
ERS12240430	H192-S03-M6_S93_R2	2022-06-17T11:13:51	H192-S03-M6	408170	human gut metagenome
ERS12240429	H192-S03-M6_S93_R1	2022-06-17T11:13:51	H192-S03-M6	408170	human gut metagenome
ERS12240428	H192-S03-M5_S20_R2	2022-06-17T11:13:51	H192-S03-M5	408170	human gut metagenome
ERS12240427	H192-S03-M5_S20_R1	2022-06-17T11:13:51	H192-S03-M5	408170	human gut metagenome
ERS12240426	H192-S03-M4_S80_R2	2022-06-17T11:13:51	H192-S03-M4	408170	human gut metagenome
ERS12240425	H192-S03-M4_S80_R1	2022-06-17T11:13:51	H192-S03-M4	408170	human gut metagenome
ERS12240424	H192-S03-M3_S90_R2	2022-06-17T11:13:51	H192-S03-M3	408170	human gut metagenome
ERS12240423	H192-S03-M3_S90_R1	2022-06-17T11:13:51	H192-S03-M3	408170	human gut metagenome
ERS12240422	H192-S03-M2_S25_R2	2022-06-17T11:13:51	H192-S03-M2	408170	human gut metagenome
ERS12240421	H192-S03-M2_S25_R1	2022-06-17T11:13:51	H192-S03-M2	408170	human gut metagenome
ERS12240420	H192-S03-M1_S18_R2	2022-06-17T11:13:51	H192-S03-M1	408170	human gut metagenome
ERS12240419	H192-S03-M1_S18_R1	2022-06-17T11:13:51	H192-S03-M1	408170	human gut metagenome
ERS12240418	H155-S06-M6_S107_R2	2022-06-17T11:13:51	H155-S06-M6	408170	human gut metagenome
ERS12240417	H155-S06-M6_S107_R1	2022-06-17T11:13:51	H155-S06-M6	408170	human gut metagenome
ERS12240416	H155-S06-M5_S36_R2	2022-06-17T11:13:51	H155-S06-M5	408170	human gut metagenome
ERS12240415	H155-S06-M5_S36_R1	2022-06-17T11:13:51	H155-S06-M5	408170	human gut metagenome
ERS12240414	H155-S06-M4_S79_R2	2022-06-17T11:13:51	H155-S06-M4	408170	human gut metagenome
ERS12240413	H155-S06-M4_S79_R1	2022-06-17T11:13:51	H155-S06-M4	408170	human gut metagenome
ERS12240412	H155-S06-M3_S85_R2	2022-06-17T11:13:51	H155-S06-M3	408170	human gut metagenome
ERS12240411	H155-S06-M3_S85_R1	2022-06-17T11:13:51	H155-S06-M3	408170	human gut metagenome
ERS12240410	H155-S06-M2_S128_R2	2022-06-17T11:13:51	H155-S06-M2	408170	human gut metagenome
ERS12240377	H155-S03-M4_S76_R1	2022-06-17T11:13:50	H155-S03-M4	408170	human gut metagenome
ERS12240376	H155-S03-M3_S82_R2	2022-06-17T11:13:50	H155-S03-M3	408170	human gut metagenome
ERS12240375	H155-S03-M3_S82_R1	2022-06-17T11:13:50	H155-S03-M3	408170	human gut metagenome
ERS12240374	H155-S03-M2_S152_R2	2022-06-17T11:13:50	H155-S03-M2	408170	human gut metagenome
ERS12240373	H155-S03-M2_S152_R1	2022-06-17T11:13:50	H155-S03-M2	408170	human gut metagenome
ERS12240372	H155-S03-M1_S55_R2	2022-06-17T11:13:50	H155-S03-M1	408170	human gut metagenome
ERS12240371	H155-S03-M1_S55_R1	2022-06-17T11:13:50	H155-S03-M1	408170	human gut metagenome
ERS12240370	H153-S04-M6_S82_R2	2022-06-17T11:13:50	H153-S04-M6	408170	human gut metagenome
ERS12240369	H153-S04-M6_S82_R1	2022-06-17T11:13:50	H153-S04-M6	408170	human gut metagenome
ERS12240368	H153-S04-M5_S39_R2	2022-06-17T11:13:50	H153-S04-M5	408170	human gut metagenome
ERS12240367	H153-S04-M5_S39_R1	2022-06-17T11:13:50	H153-S04-M5	408170	human gut metagenome
ERS12240366	H153-S04-M4_S135_R2	2022-06-17T11:13:50	H153-S04-M4	408170	human gut metagenome
ERS12240365	H153-S04-M4_S135_R1	2022-06-17T11:13:50	H153-S04-M4	408170	human gut metagenome
ERS12240364	H153-S04-M3_S77_R2	2022-06-17T11:13:50	H153-S04-M3	408170	human gut metagenome
ERS12240363	H153-S04-M3_S77_R1	2022-06-17T11:13:50	H153-S04-M3	408170	human gut metagenome
ERS12240362	H153-S04-M2_S33_R2	2022-06-17T11:13:50	H153-S04-M2	408170	human gut metagenome
ERS12240361	H153-S04-M2_S33_R1	2022-06-17T11:13:50	H153-S04-M2	408170	human gut metagenome
ERS12240360	H153-S03-M1_S11_R2	2022-06-17T11:13:50	H153-S03-M1	408170	human gut metagenome
ERS12240359	H153-S03-M1_S11_R1	2022-06-17T11:13:50	H153-S03-M1	408170	human gut metagenome
ERS12240358	H153-S02-M6_S81_R2	2022-06-17T11:13:50	H153-S02-M6	408170	human gut metagenome
ERS12240357	H153-S02-M6_S81_R1	2022-06-17T11:13:50	H153-S02-M6	408170	human gut metagenome
ERS12240356	H153-S02-M5_S38_R2	2022-06-17T11:13:50	H153-S02-M5	408170	human gut metagenome
ERS12240355	H153-S02-M5_S38_R1	2022-06-17T11:13:50	H153-S02-M5	408170	human gut metagenome
ERS12240409	H155-S06-M2_S128_R1	2022-06-17T11:13:50	H155-S06-M2	408170	human gut metagenome
ERS12240408	H155-S06-M1_S12_R2	2022-06-17T11:13:50	H155-S06-M1	408170	human gut metagenome
ERS12240407	H155-S06-M1_S12_R1	2022-06-17T11:13:50	H155-S06-M1	408170	human gut metagenome
ERS12240406	H155-S05-M6_S89_R2	2022-06-17T11:13:50	H155-S05-M6	408170	human gut metagenome
ERS12240405	H155-S05-M6_S89_R1	2022-06-17T11:13:50	H155-S05-M6	408170	human gut metagenome
ERS12240404	H155-S05-M5_S35_R2	2022-06-17T11:13:50	H155-S05-M5	408170	human gut metagenome
ERS12240403	H155-S05-M5_S35_R1	2022-06-17T11:13:50	H155-S05-M5	408170	human gut metagenome
ERS12240402	H155-S05-M4_S78_R2	2022-06-17T11:13:50	H155-S05-M4	408170	human gut metagenome
ERS12240401	H155-S05-M4_S78_R1	2022-06-17T11:13:50	H155-S05-M4	408170	human gut metagenome
ERS12240400	H155-S05-M3_S84_R2	2022-06-17T11:13:50	H155-S05-M3	408170	human gut metagenome
ERS12240354	H153-S02-M4_S134_R2	2022-06-17T11:13:50	H153-S02-M4	408170	human gut metagenome
ERS12240353	H153-S02-M4_S134_R1	2022-06-17T11:13:50	H153-S02-M4	408170	human gut metagenome
ERS12240352	H153-S02-M3_S76_R2	2022-06-17T11:13:50	H153-S02-M3	408170	human gut metagenome
ERS12240351	H153-S02-M3_S76_R1	2022-06-17T11:13:50	H153-S02-M3	408170	human gut metagenome
ERS12240350	H153-S02-M2_S32_R2	2022-06-17T11:13:50	H153-S02-M2	408170	human gut metagenome
ERS12240349	H153-S02-M2_S32_R1	2022-06-17T11:13:50	H153-S02-M2	408170	human gut metagenome
ERS12240348	H153-S02-M1_S10_R2	2022-06-17T11:13:50	H153-S02-M1	408170	human gut metagenome
ERS12240347	H153-S02-M1_S10_R1	2022-06-17T11:13:50	H153-S02-M1	408170	human gut metagenome
ERS12240346	H153-S01-M6_S80_R2	2022-06-17T11:13:50	H153-S01-M6	408170	human gut metagenome
ERS12240345	H153-S01-M6_S80_R1	2022-06-17T11:13:50	H153-S01-M6	408170	human gut metagenome
ERS12240344	H153-S01-M5_S37_R2	2022-06-17T11:13:50	H153-S01-M5	408170	human gut metagenome
ERS12240399	H155-S05-M3_S84_R1	2022-06-17T11:13:50	H155-S05-M3	408170	human gut metagenome
ERS12240398	H155-S05-M2_S58_R2	2022-06-17T11:13:50	H155-S05-M2	408170	human gut metagenome
ERS12240397	H155-S05-M2_S58_R1	2022-06-17T11:13:50	H155-S05-M2	408170	human gut metagenome
ERS12240396	H155-S05-M1_S17_R2	2022-06-17T11:13:50	H155-S05-M1	408170	human gut metagenome
ERS12240395	H155-S05-M1_S17_R1	2022-06-17T11:13:50	H155-S05-M1	408170	human gut metagenome
ERS12240394	H155-S04-M6_S88_R2	2022-06-17T11:13:50	H155-S04-M6	408170	human gut metagenome
ERS12240393	H155-S04-M6_S88_R1	2022-06-17T11:13:50	H155-S04-M6	408170	human gut metagenome
ERS12240392	H155-S04-M5_S34_R2	2022-06-17T11:13:50	H155-S04-M5	408170	human gut metagenome
ERS12240391	H155-S04-M5_S34_R1	2022-06-17T11:13:50	H155-S04-M5	408170	human gut metagenome
ERS12240390	H155-S04-M4_S77_R2	2022-06-17T11:13:50	H155-S04-M4	408170	human gut metagenome
ERS12240389	H155-S04-M4_S77_R1	2022-06-17T11:13:50	H155-S04-M4	408170	human gut metagenome
ERS12240343	H153-S01-M5_S37_R1	2022-06-17T11:13:50	H153-S01-M5	408170	human gut metagenome
ERS12240342	H153-S01-M4_S133_R2	2022-06-17T11:13:50	H153-S01-M4	408170	human gut metagenome
ERS12240341	H153-S01-M4_S133_R1	2022-06-17T11:13:50	H153-S01-M4	408170	human gut metagenome
ERS12240340	H153-S01-M3_S75_R2	2022-06-17T11:13:50	H153-S01-M3	408170	human gut metagenome
ERS12240339	H153-S01-M3_S75_R1	2022-06-17T11:13:50	H153-S01-M3	408170	human gut metagenome
ERS12240338	H153-S01-M2_S31_R2	2022-06-17T11:13:50	H153-S01-M2	408170	human gut metagenome
ERS12240337	H153-S01-M2_S31_R1	2022-06-17T11:13:50	H153-S01-M2	408170	human gut metagenome
ERS12240336	H153-S01-M1_S9_R2	2022-06-17T11:13:50	H153-S01-M1	408170	human gut metagenome
ERS12240335	H153-S01-M1_S9_R1	2022-06-17T11:13:50	H153-S01-M1	408170	human gut metagenome
ERS12240334	H147-S08-M6_S86_R2	2022-06-17T11:13:50	H147-S08-M6	408170	human gut metagenome
ERS12240333	H147-S08-M6_S86_R1	2022-06-17T11:13:50	H147-S08-M6	408170	human gut metagenome
ERS12240388	H155-S04-M3_S83_R2	2022-06-17T11:13:50	H155-S04-M3	408170	human gut metagenome
ERS12240387	H155-S04-M3_S83_R1	2022-06-17T11:13:50	H155-S04-M3	408170	human gut metagenome
ERS12240386	H155-S04-M2_S38_R2	2022-06-17T11:13:50	H155-S04-M2	408170	human gut metagenome
ERS12240385	H155-S04-M2_S38_R1	2022-06-17T11:13:50	H155-S04-M2	408170	human gut metagenome
ERS12240384	H155-S04-M1_S84_R2	2022-06-17T11:13:50	H155-S04-M1	408170	human gut metagenome
ERS12240383	H155-S04-M1_S84_R1	2022-06-17T11:13:50	H155-S04-M1	408170	human gut metagenome
ERS12240382	H155-S03-M6_S87_R2	2022-06-17T11:13:50	H155-S03-M6	408170	human gut metagenome
ERS12240381	H155-S03-M6_S87_R1	2022-06-17T11:13:50	H155-S03-M6	408170	human gut metagenome
ERS12240380	H155-S03-M5_S33_R2	2022-06-17T11:13:50	H155-S03-M5	408170	human gut metagenome
ERS12240379	H155-S03-M5_S33_R1	2022-06-17T11:13:50	H155-S03-M5	408170	human gut metagenome
ERS12240378	H155-S03-M4_S76_R2	2022-06-17T11:13:50	H155-S03-M4	408170	human gut metagenome
ERS12240332	H147-S08-M5_S43_R2	2022-06-17T11:13:50	H147-S08-M5	408170	human gut metagenome
ERS12240331	H147-S08-M5_S43_R1	2022-06-17T11:13:50	H147-S08-M5	408170	human gut metagenome
ERS12240330	H147-S08-M4_S138_R2	2022-06-17T11:13:50	H147-S08-M4	408170	human gut metagenome
ERS12240321	H147-S07-M6_S85_R1	2022-06-17T11:13:49	H147-S07-M6	408170	human gut metagenome
ERS12240320	H147-S07-M5_S42_R2	2022-06-17T11:13:49	H147-S07-M5	408170	human gut metagenome
ERS12240319	H147-S07-M5_S42_R1	2022-06-17T11:13:49	H147-S07-M5	408170	human gut metagenome
ERS12240318	H147-S07-M4_S1_R2	2022-06-17T11:13:49	H147-S07-M4	408170	human gut metagenome
ERS12240317	H147-S07-M4_S1_R1	2022-06-17T11:13:49	H147-S07-M4	408170	human gut metagenome
ERS12240316	H147-S07-M3_S80_R2	2022-06-17T11:13:49	H147-S07-M3	408170	human gut metagenome
ERS12240315	H147-S07-M3_S80_R1	2022-06-17T11:13:49	H147-S07-M3	408170	human gut metagenome
ERS12240314	H147-S07-M2_S36_R2	2022-06-17T11:13:49	H147-S07-M2	408170	human gut metagenome
ERS12240313	H147-S07-M2_S36_R1	2022-06-17T11:13:49	H147-S07-M2	408170	human gut metagenome
ERS12240312	H147-S07-M1_S7_R2	2022-06-17T11:13:49	H147-S07-M1	408170	human gut metagenome
ERS12240311	H147-S07-M1_S7_R1	2022-06-17T11:13:49	H147-S07-M1	408170	human gut metagenome
ERS12240310	H147-S05-M6_S84_R2	2022-06-17T11:13:49	H147-S05-M6	408170	human gut metagenome
ERS12240309	H147-S05-M6_S84_R1	2022-06-17T11:13:49	H147-S05-M6	408170	human gut metagenome
ERS12240308	H147-S05-M5_S41_R2	2022-06-17T11:13:49	H147-S05-M5	408170	human gut metagenome
ERS12240307	H147-S05-M5_S41_R1	2022-06-17T11:13:49	H147-S05-M5	408170	human gut metagenome
ERS12240306	H147-S05-M4_S137_R2	2022-06-17T11:13:49	H147-S05-M4	408170	human gut metagenome
ERS12240305	H147-S05-M4_S137_R1	2022-06-17T11:13:49	H147-S05-M4	408170	human gut metagenome
ERS12240304	H147-S05-M3_S79_R2	2022-06-17T11:13:49	H147-S05-M3	408170	human gut metagenome
ERS12240303	H147-S05-M3_S79_R1	2022-06-17T11:13:49	H147-S05-M3	408170	human gut metagenome
ERS12240302	H147-S05-M2_S35_R2	2022-06-17T11:13:49	H147-S05-M2	408170	human gut metagenome
ERS12240301	H147-S05-M2_S35_R1	2022-06-17T11:13:49	H147-S05-M2	408170	human gut metagenome
ERS12240300	H147-S05-M1_S6_R2	2022-06-17T11:13:49	H147-S05-M1	408170	human gut metagenome
ERS12240299	H147-S05-M1_S6_R1	2022-06-17T11:13:49	H147-S05-M1	408170	human gut metagenome
ERS12240298	H147-S02-M6_S83_R2	2022-06-17T11:13:49	H147-S02-M6	408170	human gut metagenome
ERS12240297	H147-S02-M6_S83_R1	2022-06-17T11:13:49	H147-S02-M6	408170	human gut metagenome
ERS12240296	H147-S02-M5_S40_R2	2022-06-17T11:13:49	H147-S02-M5	408170	human gut metagenome
ERS12240295	H147-S02-M5_S40_R1	2022-06-17T11:13:49	H147-S02-M5	408170	human gut metagenome
ERS12240294	H147-S02-M4_S136_R2	2022-06-17T11:13:49	H147-S02-M4	408170	human gut metagenome
ERS12240293	H147-S02-M4_S136_R1	2022-06-17T11:13:49	H147-S02-M4	408170	human gut metagenome
ERS12240292	H147-S02-M3_S78_R2	2022-06-17T11:13:49	H147-S02-M3	408170	human gut metagenome
ERS12240291	H147-S02-M3_S78_R1	2022-06-17T11:13:49	H147-S02-M3	408170	human gut metagenome
ERS12240290	H147-S02-M2_S34_R2	2022-06-17T11:13:49	H147-S02-M2	408170	human gut metagenome
ERS12240289	H147-S02-M2_S34_R1	2022-06-17T11:13:49	H147-S02-M2	408170	human gut metagenome
ERS12240288	H147-S02-M1_S5_R2	2022-06-17T11:13:49	H147-S02-M1	408170	human gut metagenome
ERS12240287	H147-S02-M1_S5_R1	2022-06-17T11:13:49	H147-S02-M1	408170	human gut metagenome
ERS12240286	H131-S02-M6_S76_R2	2022-06-17T11:13:49	H131-S02-M6	408170	human gut metagenome
ERS12240285	H131-S02-M6_S76_R1	2022-06-17T11:13:49	H131-S02-M6	408170	human gut metagenome
ERS12240284	H131-S02-M5_S10_R2	2022-06-17T11:13:49	H131-S02-M5	408170	human gut metagenome
ERS12240283	H131-S02-M5_S10_R1	2022-06-17T11:13:49	H131-S02-M5	408170	human gut metagenome
ERS12240282	H131-S02-M4_S63_R2	2022-06-17T11:13:49	H131-S02-M4	408170	human gut metagenome
ERS12240281	H131-S02-M4_S63_R1	2022-06-17T11:13:49	H131-S02-M4	408170	human gut metagenome
ERS12240280	H131-S02-M3_S69_R2	2022-06-17T11:13:49	H131-S02-M3	408170	human gut metagenome
ERS12240279	H131-S02-M3_S69_R1	2022-06-17T11:13:49	H131-S02-M3	408170	human gut metagenome
ERS12240278	H131-S02-M2_S23_R2	2022-06-17T11:13:49	H131-S02-M2	408170	human gut metagenome
ERS12240277	H131-S02-M2_S23_R1	2022-06-17T11:13:49	H131-S02-M2	408170	human gut metagenome
ERS12240276	H131-S02-M1_S66_R2	2022-06-17T11:13:49	H131-S02-M1	408170	human gut metagenome
ERS12240275	H131-S02-M1_S66_R1	2022-06-17T11:13:49	H131-S02-M1	408170	human gut metagenome
ERS12240274	H131-S01-M6_S75_R2	2022-06-17T11:13:49	H131-S01-M6	408170	human gut metagenome
ERS12240273	H131-S01-M6_S75_R1	2022-06-17T11:13:49	H131-S01-M6	408170	human gut metagenome
ERS12240272	H131-S01-M5_S9_R2	2022-06-17T11:13:49	H131-S01-M5	408170	human gut metagenome
ERS12240271	H131-S01-M5_S9_R1	2022-06-17T11:13:49	H131-S01-M5	408170	human gut metagenome
ERS12240270	H131-S01-M4_S62_R2	2022-06-17T11:13:49	H131-S01-M4	408170	human gut metagenome
ERS12240269	H131-S01-M4_S62_R1	2022-06-17T11:13:49	H131-S01-M4	408170	human gut metagenome
ERS12240268	H131-S01-M3_S68_R2	2022-06-17T11:13:49	H131-S01-M3	408170	human gut metagenome
ERS12240267	H131-S01-M3_S68_R1	2022-06-17T11:13:49	H131-S01-M3	408170	human gut metagenome
ERS12240266	H131-S01-M2_S22_R2	2022-06-17T11:13:49	H131-S01-M2	408170	human gut metagenome
ERS12240265	H131-S01-M2_S22_R1	2022-06-17T11:13:49	H131-S01-M2	408170	human gut metagenome
ERS12240264	H131-S01-M1_S32_R2	2022-06-17T11:13:49	H131-S01-M1	408170	human gut metagenome
ERS12240263	H131-S01-M1_S32_R1	2022-06-17T11:13:49	H131-S01-M1	408170	human gut metagenome
ERS12240262	H114-S05-M6_S78_R2	2022-06-17T11:13:49	H114-S05-M6	408170	human gut metagenome
ERS12240261	H114-S05-M6_S78_R1	2022-06-17T11:13:49	H114-S05-M6	408170	human gut metagenome
ERS12240260	H114-S05-M5_S12_R2	2022-06-17T11:13:49	H114-S05-M5	408170	human gut metagenome
ERS12240259	H114-S05-M5_S12_R1	2022-06-17T11:13:49	H114-S05-M5	408170	human gut metagenome
ERS12240258	H114-S05-M4_S61_R2	2022-06-17T11:13:49	H114-S05-M4	408170	human gut metagenome
ERS12240257	H114-S05-M4_S61_R1	2022-06-17T11:13:49	H114-S05-M4	408170	human gut metagenome
ERS12240256	H114-S05-M3_S71_R2	2022-06-17T11:13:49	H114-S05-M3	408170	human gut metagenome
ERS12240255	H114-S05-M3_S71_R1	2022-06-17T11:13:49	H114-S05-M3	408170	human gut metagenome
ERS12240254	H114-S05-M2_S21_R2	2022-06-17T11:13:49	H114-S05-M2	408170	human gut metagenome
ERS12240253	H114-S05-M2_S21_R1	2022-06-17T11:13:49	H114-S05-M2	408170	human gut metagenome
ERS12240252	H114-S05-M1_S9_R2	2022-06-17T11:13:49	H114-S05-M1	408170	human gut metagenome
ERS12240251	H114-S05-M1_S9_R1	2022-06-17T11:13:49	H114-S05-M1	408170	human gut metagenome
ERS12240250	H114-S02-M6_S77_R2	2022-06-17T11:13:49	H114-S02-M6	408170	human gut metagenome
ERS12240249	H114-S02-M6_S77_R1	2022-06-17T11:13:49	H114-S02-M6	408170	human gut metagenome
ERS12240248	H114-S02-M5_S11_R2	2022-06-17T11:13:49	H114-S02-M5	408170	human gut metagenome
ERS12240247	H114-S02-M5_S11_R1	2022-06-17T11:13:49	H114-S02-M5	408170	human gut metagenome
ERS12240246	H114-S02-M4_S60_R2	2022-06-17T11:13:49	H114-S02-M4	408170	human gut metagenome
ERS12240245	H114-S02-M4_S60_R1	2022-06-17T11:13:49	H114-S02-M4	408170	human gut metagenome
ERS12240329	H147-S08-M4_S138_R1	2022-06-17T11:13:49	H147-S08-M4	408170	human gut metagenome
ERS12240328	H147-S08-M3_S81_R2	2022-06-17T11:13:49	H147-S08-M3	408170	human gut metagenome
ERS12240327	H147-S08-M3_S81_R1	2022-06-17T11:13:49	H147-S08-M3	408170	human gut metagenome
ERS12240326	H147-S08-M2_S37_R2	2022-06-17T11:13:49	H147-S08-M2	408170	human gut metagenome
ERS12240325	H147-S08-M2_S37_R1	2022-06-17T11:13:49	H147-S08-M2	408170	human gut metagenome
ERS12240324	H147-S08-M1_S8_R2	2022-06-17T11:13:49	H147-S08-M1	408170	human gut metagenome
ERS12240323	H147-S08-M1_S8_R1	2022-06-17T11:13:49	H147-S08-M1	408170	human gut metagenome
ERS12240322	H147-S07-M6_S85_R2	2022-06-17T11:13:49	H147-S07-M6	408170	human gut metagenome
ERS12240244	H114-S02-M3_S70_R2	2022-06-17T11:13:48	H114-S02-M3	408170	human gut metagenome
ERS12240243	H114-S02-M3_S70_R1	2022-06-17T11:13:48	H114-S02-M3	408170	human gut metagenome
ERS12240242	H114-S02-M2_S20_R2	2022-06-17T11:13:48	H114-S02-M2	408170	human gut metagenome
ERS12240241	H114-S02-M2_S20_R1	2022-06-17T11:13:48	H114-S02-M2	408170	human gut metagenome
ERS12240240	H114-S02-M1_S47_R2	2022-06-17T11:13:48	H114-S02-M1	408170	human gut metagenome
ERS12240239	H114-S02-M1_S47_R1	2022-06-17T11:13:48	H114-S02-M1	408170	human gut metagenome
ERS12240238	H110-S09-M6_S111_R2	2022-06-17T11:13:48	H110-S09-M6	408170	human gut metagenome
ERS12240237	H110-S09-M6_S111_R1	2022-06-17T11:13:48	H110-S09-M6	408170	human gut metagenome
ERS12240236	H110-S09-M5_S51_R2	2022-06-17T11:13:48	H110-S09-M5	408170	human gut metagenome
ERS12240235	H110-S09-M5_S51_R1	2022-06-17T11:13:48	H110-S09-M5	408170	human gut metagenome
ERS12240234	H110-S09-M4_S131_R2	2022-06-17T11:13:48	H110-S09-M4	408170	human gut metagenome
ERS12240233	H110-S09-M4_S131_R1	2022-06-17T11:13:48	H110-S09-M4	408170	human gut metagenome
ERS12240232	H110-S09-M3_S117_R2	2022-06-17T11:13:48	H110-S09-M3	408170	human gut metagenome
ERS12240231	H110-S09-M3_S117_R1	2022-06-17T11:13:48	H110-S09-M3	408170	human gut metagenome
ERS12240230	H110-S09-M2_S55_R2	2022-06-17T11:13:48	H110-S09-M2	408170	human gut metagenome
ERS12240229	H110-S09-M2_S55_R1	2022-06-17T11:13:48	H110-S09-M2	408170	human gut metagenome
ERS12240228	H110-S09-M1_S8_R2	2022-06-17T11:13:48	H110-S09-M1	408170	human gut metagenome
ERS12240227	H110-S09-M1_S8_R1	2022-06-17T11:13:48	H110-S09-M1	408170	human gut metagenome
ERS12240226	H110-S04-M6_S102_R2	2022-06-17T11:13:48	H110-S04-M6	408170	human gut metagenome
ERS12240225	H110-S04-M6_S102_R1	2022-06-17T11:13:48	H110-S04-M6	408170	human gut metagenome
ERS12240224	H110-S04-M5_S50_R2	2022-06-17T11:13:48	H110-S04-M5	408170	human gut metagenome
ERS12240223	H110-S04-M5_S50_R1	2022-06-17T11:13:48	H110-S04-M5	408170	human gut metagenome
ERS12240222	H110-S04-M4_S59_R2	2022-06-17T11:13:48	H110-S04-M4	408170	human gut metagenome
ERS12240221	H110-S04-M4_S59_R1	2022-06-17T11:13:48	H110-S04-M4	408170	human gut metagenome
ERS12240220	H110-S04-M3_S118_R2	2022-06-17T11:13:48	H110-S04-M3	408170	human gut metagenome
ERS12240219	H110-S04-M3_S118_R1	2022-06-17T11:13:48	H110-S04-M3	408170	human gut metagenome
ERS12240218	H110-S04-M2_S59_R2	2022-06-17T11:13:48	H110-S04-M2	408170	human gut metagenome
ERS12240217	H110-S04-M2_S59_R1	2022-06-17T11:13:48	H110-S04-M2	408170	human gut metagenome
ERS12240216	H110-S04-M1_S7_R2	2022-06-17T11:13:48	H110-S04-M1	408170	human gut metagenome
ERS12240215	H110-S04-M1_S7_R1	2022-06-17T11:13:48	H110-S04-M1	408170	human gut metagenome
ERS12240214	H110-S02-M6_S109_R2	2022-06-17T11:13:48	H110-S02-M6	408170	human gut metagenome
ERS12240213	H110-S02-M6_S109_R1	2022-06-17T11:13:48	H110-S02-M6	408170	human gut metagenome
ERS12240212	H110-S02-M5_S49_R2	2022-06-17T11:13:48	H110-S02-M5	408170	human gut metagenome
ERS12240211	H110-S02-M5_S49_R1	2022-06-17T11:13:48	H110-S02-M5	408170	human gut metagenome
ERS12240210	H110-S02-M4_S58_R2	2022-06-17T11:13:48	H110-S02-M4	408170	human gut metagenome
ERS12240209	H110-S02-M4_S58_R1	2022-06-17T11:13:48	H110-S02-M4	408170	human gut metagenome
ERS12240208	H110-S02-M3_S112_R2	2022-06-17T11:13:48	H110-S02-M3	408170	human gut metagenome
ERS12240207	H110-S02-M3_S112_R1	2022-06-17T11:13:48	H110-S02-M3	408170	human gut metagenome
ERS12240206	H110-S02-M2_S54_R2	2022-06-17T11:13:48	H110-S02-M2	408170	human gut metagenome
ERS12240205	H110-S02-M2_S54_R1	2022-06-17T11:13:48	H110-S02-M2	408170	human gut metagenome
ERS12240204	H110-S02-M1_S30_R2	2022-06-17T11:13:48	H110-S02-M1	408170	human gut metagenome
ERS12240203	H110-S02-M1_S30_R1	2022-06-17T11:13:48	H110-S02-M1	408170	human gut metagenome
ERS12240202	H110-S01-M6_S108_R2	2022-06-17T11:13:48	H110-S01-M6	408170	human gut metagenome
ERS12240201	H110-S01-M6_S108_R1	2022-06-17T11:13:48	H110-S01-M6	408170	human gut metagenome
ERS12240200	H110-S01-M5_S48_R2	2022-06-17T11:13:48	H110-S01-M5	408170	human gut metagenome
ERS12240199	H110-S01-M5_S48_R1	2022-06-17T11:13:48	H110-S01-M5	408170	human gut metagenome
ERS12240198	H110-S01-M4_S57_R2	2022-06-17T11:13:48	H110-S01-M4	408170	human gut metagenome
ERS12240197	H110-S01-M4_S57_R1	2022-06-17T11:13:48	H110-S01-M4	408170	human gut metagenome
ERS12240196	H110-S01-M3_S111_R2	2022-06-17T11:13:48	H110-S01-M3	408170	human gut metagenome
ERS12240195	H110-S01-M3_S111_R1	2022-06-17T11:13:48	H110-S01-M3	408170	human gut metagenome
ERS12240194	H110-S01-M2_S53_R2	2022-06-17T11:13:48	H110-S01-M2	408170	human gut metagenome
ERS12240193	H110-S01-M2_S53_R1	2022-06-17T11:13:48	H110-S01-M2	408170	human gut metagenome
ERS12240192	H110-S01-M1_S3_R2	2022-06-17T11:13:48	H110-S01-M1	408170	human gut metagenome
ERS12240191	H110-S01-M1_S3_R1	2022-06-17T11:13:48	H110-S01-M1	408170	human gut metagenome
ERS12240190	H081-S04-M6_S124_R2	2022-06-17T11:13:48	H081-S04-M6	408170	human gut metagenome
ERS12240189	H081-S04-M6_S124_R1	2022-06-17T11:13:48	H081-S04-M6	408170	human gut metagenome
ERS12240188	H081-S04-M5_S59_R2	2022-06-17T11:13:48	H081-S04-M5	408170	human gut metagenome
ERS12240187	H081-S04-M5_S59_R1	2022-06-17T11:13:48	H081-S04-M5	408170	human gut metagenome
ERS12240186	H081-S04-M4_S52_R2	2022-06-17T11:13:48	H081-S04-M4	408170	human gut metagenome
ERS12240185	H081-S04-M4_S52_R1	2022-06-17T11:13:48	H081-S04-M4	408170	human gut metagenome
ERS12240184	H081-S04-M3_S122_R2	2022-06-17T11:13:48	H081-S04-M3	408170	human gut metagenome
ERS12240183	H081-S04-M3_S122_R1	2022-06-17T11:13:48	H081-S04-M3	408170	human gut metagenome
ERS12240182	H081-S04-M2_S48_R2	2022-06-17T11:13:48	H081-S04-M2	408170	human gut metagenome
ERS12240181	H081-S04-M2_S48_R1	2022-06-17T11:13:48	H081-S04-M2	408170	human gut metagenome
ERS12240180	H081-S04-M1_S4_R2	2022-06-17T11:13:48	H081-S04-M1	408170	human gut metagenome
ERS12240179	H081-S04-M1_S4_R1	2022-06-17T11:13:48	H081-S04-M1	408170	human gut metagenome
ERS12240178	H081-S03-M6_S123_R2	2022-06-17T11:13:48	H081-S03-M6	408170	human gut metagenome
ERS12240177	H081-S03-M6_S123_R1	2022-06-17T11:13:48	H081-S03-M6	408170	human gut metagenome
ERS12240176	H081-S03-M5_S61_R2	2022-06-17T11:13:48	H081-S03-M5	408170	human gut metagenome
ERS12240175	H081-S03-M5_S61_R1	2022-06-17T11:13:48	H081-S03-M5	408170	human gut metagenome
ERS12240174	H081-S03-M4_S51_R2	2022-06-17T11:13:48	H081-S03-M4	408170	human gut metagenome
ERS12240173	H081-S03-M4_S51_R1	2022-06-17T11:13:48	H081-S03-M4	408170	human gut metagenome
ERS12240172	H081-S03-M3_S121_R2	2022-06-17T11:13:48	H081-S03-M3	408170	human gut metagenome
ERS12240171	H081-S03-M3_S121_R1	2022-06-17T11:13:48	H081-S03-M3	408170	human gut metagenome
ERS12240170	H081-S03-M2_S46_R2	2022-06-17T11:13:48	H081-S03-M2	408170	human gut metagenome
ERS12240169	H081-S03-M2_S46_R1	2022-06-17T11:13:48	H081-S03-M2	408170	human gut metagenome
ERS12240168	H081-S03-M1_S71_R2	2022-06-17T11:13:48	H081-S03-M1	408170	human gut metagenome
ERS12240145	H081-S01-M2_S44_R1	2022-06-17T11:13:47	H081-S01-M2	408170	human gut metagenome
ERS12240144	H081-S01-M1_S28_R2	2022-06-17T11:13:47	H081-S01-M1	408170	human gut metagenome
ERS12240143	H081-S01-M1_S28_R1	2022-06-17T11:13:47	H081-S01-M1	408170	human gut metagenome
ERS12240142	H068-S02-M6_S118_R2	2022-06-17T11:13:47	H068-S02-M6	408170	human gut metagenome
ERS12240141	H068-S02-M6_S118_R1	2022-06-17T11:13:47	H068-S02-M6	408170	human gut metagenome
ERS12240140	H068-S02-M5_S57_R2	2022-06-17T11:13:47	H068-S02-M5	408170	human gut metagenome
ERS12240139	H068-S02-M5_S57_R1	2022-06-17T11:13:47	H068-S02-M5	408170	human gut metagenome
ERS12240138	H068-S02-M4_S48_R2	2022-06-17T11:13:47	H068-S02-M4	408170	human gut metagenome
ERS12240137	H068-S02-M4_S48_R1	2022-06-17T11:13:47	H068-S02-M4	408170	human gut metagenome
ERS12240136	H068-S02-M3_S110_R2	2022-06-17T11:13:47	H068-S02-M3	408170	human gut metagenome
ERS12240135	H068-S02-M3_S110_R1	2022-06-17T11:13:47	H068-S02-M3	408170	human gut metagenome
ERS12240134	H068-S02-M2_S57_R2	2022-06-17T11:13:47	H068-S02-M2	408170	human gut metagenome
ERS12240133	H068-S02-M2_S57_R1	2022-06-17T11:13:47	H068-S02-M2	408170	human gut metagenome
ERS12240132	H068-S02-M1_S4_R2	2022-06-17T11:13:47	H068-S02-M1	408170	human gut metagenome
ERS12240131	H068-S02-M1_S4_R1	2022-06-17T11:13:47	H068-S02-M1	408170	human gut metagenome
ERS12240130	H068-S01-M6_S117_R2	2022-06-17T11:13:47	H068-S01-M6	408170	human gut metagenome
ERS12240129	H068-S01-M6_S117_R1	2022-06-17T11:13:47	H068-S01-M6	408170	human gut metagenome
ERS12240128	H068-S01-M5_S56_R2	2022-06-17T11:13:47	H068-S01-M5	408170	human gut metagenome
ERS12240127	H068-S01-M5_S56_R1	2022-06-17T11:13:47	H068-S01-M5	408170	human gut metagenome
ERS12240126	H068-S01-M4_S47_R2	2022-06-17T11:13:47	H068-S01-M4	408170	human gut metagenome
ERS12240125	H068-S01-M4_S47_R1	2022-06-17T11:13:47	H068-S01-M4	408170	human gut metagenome
ERS12240124	H068-S01-M3_S109_R2	2022-06-17T11:13:47	H068-S01-M3	408170	human gut metagenome
ERS12240123	H068-S01-M3_S109_R1	2022-06-17T11:13:47	H068-S01-M3	408170	human gut metagenome
ERS12240122	H068-S01-M2_S56_R2	2022-06-17T11:13:47	H068-S01-M2	408170	human gut metagenome
ERS12240121	H068-S01-M2_S56_R1	2022-06-17T11:13:47	H068-S01-M2	408170	human gut metagenome
ERS12240120	H068-S01-M1_S27_R2	2022-06-17T11:13:47	H068-S01-M1	408170	human gut metagenome
ERS12240119	H068-S01-M1_S27_R1	2022-06-17T11:13:47	H068-S01-M1	408170	human gut metagenome
ERS12240118	H045-S02-M6_S114_R2	2022-06-17T11:13:47	H045-S02-M6	408170	human gut metagenome
ERS12240117	H045-S02-M6_S114_R1	2022-06-17T11:13:47	H045-S02-M6	408170	human gut metagenome
ERS12240116	H045-S02-M5_S55_R2	2022-06-17T11:13:47	H045-S02-M5	408170	human gut metagenome
ERS12240115	H045-S02-M5_S55_R1	2022-06-17T11:13:47	H045-S02-M5	408170	human gut metagenome
ERS12240114	H045-S02-M4_S4_R2	2022-06-17T11:13:47	H045-S02-M4	408170	human gut metagenome
ERS12240113	H045-S02-M4_S4_R1	2022-06-17T11:13:47	H045-S02-M4	408170	human gut metagenome
ERS12240112	H045-S02-M3_S114_R2	2022-06-17T11:13:47	H045-S02-M3	408170	human gut metagenome
ERS12240111	H045-S02-M3_S114_R1	2022-06-17T11:13:47	H045-S02-M3	408170	human gut metagenome
ERS12240110	H045-S02-M2_S52_R2	2022-06-17T11:13:47	H045-S02-M2	408170	human gut metagenome
ERS12240109	H045-S02-M2_S52_R1	2022-06-17T11:13:47	H045-S02-M2	408170	human gut metagenome
ERS12240108	H045-S02-M1_S2_R2	2022-06-17T11:13:47	H045-S02-M1	408170	human gut metagenome
ERS12240107	H045-S02-M1_S2_R1	2022-06-17T11:13:47	H045-S02-M1	408170	human gut metagenome
ERS12240106	H045-S01-M6_S113_R2	2022-06-17T11:13:47	H045-S01-M6	408170	human gut metagenome
ERS12240105	H045-S01-M6_S113_R1	2022-06-17T11:13:47	H045-S01-M6	408170	human gut metagenome
ERS12240104	H045-S01-M5_S54_R2	2022-06-17T11:13:47	H045-S01-M5	408170	human gut metagenome
ERS12240103	H045-S01-M5_S54_R1	2022-06-17T11:13:47	H045-S01-M5	408170	human gut metagenome
ERS12240102	H045-S01-M4_S3_R2	2022-06-17T11:13:47	H045-S01-M4	408170	human gut metagenome
ERS12240101	H045-S01-M4_S3_R1	2022-06-17T11:13:47	H045-S01-M4	408170	human gut metagenome
ERS12240100	H045-S01-M3_S113_R2	2022-06-17T11:13:47	H045-S01-M3	408170	human gut metagenome
ERS12240099	H045-S01-M3_S113_R1	2022-06-17T11:13:47	H045-S01-M3	408170	human gut metagenome
ERS12240098	H045-S01-M2_S51_R2	2022-06-17T11:13:47	H045-S01-M2	408170	human gut metagenome
ERS12240097	H045-S01-M2_S51_R1	2022-06-17T11:13:47	H045-S01-M2	408170	human gut metagenome
ERS12240096	H045-S01-M1_S1_R2	2022-06-17T11:13:47	H045-S01-M1	408170	human gut metagenome
ERS12240095	H045-S01-M1_S1_R1	2022-06-17T11:13:47	H045-S01-M1	408170	human gut metagenome
ERS12240094	H041-S04-M6_S116_R2	2022-06-17T11:13:47	H041-S04-M6	408170	human gut metagenome
ERS12240093	H041-S04-M6_S116_R1	2022-06-17T11:13:47	H041-S04-M6	408170	human gut metagenome
ERS12240092	H041-S04-M5_S53_R2	2022-06-17T11:13:47	H041-S04-M5	408170	human gut metagenome
ERS12240091	H041-S04-M5_S53_R1	2022-06-17T11:13:47	H041-S04-M5	408170	human gut metagenome
ERS12240090	H041-S04-M4_S43_R2	2022-06-17T11:13:47	H041-S04-M4	408170	human gut metagenome
ERS12240089	H041-S04-M4_S43_R1	2022-06-17T11:13:47	H041-S04-M4	408170	human gut metagenome
ERS12240088	H041-S04-M3_S116_R2	2022-06-17T11:13:47	H041-S04-M3	408170	human gut metagenome
ERS12240087	H041-S04-M3_S116_R1	2022-06-17T11:13:47	H041-S04-M3	408170	human gut metagenome
ERS12240086	H041-S04-M2_S50_R2	2022-06-17T11:13:47	H041-S04-M2	408170	human gut metagenome
ERS12240085	H041-S04-M2_S50_R1	2022-06-17T11:13:47	H041-S04-M2	408170	human gut metagenome
ERS12240167	H081-S03-M1_S71_R1	2022-06-17T11:13:47	H081-S03-M1	408170	human gut metagenome
ERS12240166	H081-S02-M6_S112_R2	2022-06-17T11:13:47	H081-S02-M6	408170	human gut metagenome
ERS12240165	H081-S02-M6_S112_R1	2022-06-17T11:13:47	H081-S02-M6	408170	human gut metagenome
ERS12240164	H081-S02-M5_S60_R2	2022-06-17T11:13:47	H081-S02-M5	408170	human gut metagenome
ERS12240163	H081-S02-M5_S60_R1	2022-06-17T11:13:47	H081-S02-M5	408170	human gut metagenome
ERS12240162	H081-S02-M4_S50_R2	2022-06-17T11:13:47	H081-S02-M4	408170	human gut metagenome
ERS12240161	H081-S02-M4_S50_R1	2022-06-17T11:13:47	H081-S02-M4	408170	human gut metagenome
ERS12240160	H081-S02-M3_S120_R2	2022-06-17T11:13:47	H081-S02-M3	408170	human gut metagenome
ERS12240159	H081-S02-M3_S120_R1	2022-06-17T11:13:47	H081-S02-M3	408170	human gut metagenome
ERS12240158	H081-S02-M2_S45_R2	2022-06-17T11:13:47	H081-S02-M2	408170	human gut metagenome
ERS12240157	H081-S02-M2_S45_R1	2022-06-17T11:13:47	H081-S02-M2	408170	human gut metagenome
ERS12240156	H081-S02-M1_S63_R2	2022-06-17T11:13:47	H081-S02-M1	408170	human gut metagenome
ERS12240155	H081-S02-M1_S63_R1	2022-06-17T11:13:47	H081-S02-M1	408170	human gut metagenome
ERS12240154	H081-S01-M6_S122_R2	2022-06-17T11:13:47	H081-S01-M6	408170	human gut metagenome
ERS12240153	H081-S01-M6_S122_R1	2022-06-17T11:13:47	H081-S01-M6	408170	human gut metagenome
ERS12240152	H081-S01-M5_S58_R2	2022-06-17T11:13:47	H081-S01-M5	408170	human gut metagenome
ERS12240151	H081-S01-M5_S58_R1	2022-06-17T11:13:47	H081-S01-M5	408170	human gut metagenome
ERS12240150	H081-S01-M4_S49_R2	2022-06-17T11:13:47	H081-S01-M4	408170	human gut metagenome
ERS12240149	H081-S01-M4_S49_R1	2022-06-17T11:13:47	H081-S01-M4	408170	human gut metagenome
ERS12240148	H081-S01-M3_S119_R2	2022-06-17T11:13:47	H081-S01-M3	408170	human gut metagenome
ERS12240147	H081-S01-M3_S119_R1	2022-06-17T11:13:47	H081-S01-M3	408170	human gut metagenome
ERS12240146	H081-S01-M2_S44_R2	2022-06-17T11:13:47	H081-S01-M2	408170	human gut metagenome
ERS12240084	H041-S04-M1_S124_R2	2022-06-17T11:13:46	H041-S04-M1	408170	human gut metagenome
ERS12240083	H041-S04-M1_S124_R1	2022-06-17T11:13:46	H041-S04-M1	408170	human gut metagenome
ERS12240082	H041-S03-M6_S115_R2	2022-06-17T11:13:46	H041-S03-M6	408170	human gut metagenome
ERS12240081	H041-S03-M6_S115_R1	2022-06-17T11:13:46	H041-S03-M6	408170	human gut metagenome
ERS12240080	H041-S03-M5_S52_R2	2022-06-17T11:13:46	H041-S03-M5	408170	human gut metagenome
ERS12240079	H041-S03-M5_S52_R1	2022-06-17T11:13:46	H041-S03-M5	408170	human gut metagenome
ERS12240078	H041-S03-M4_S42_R2	2022-06-17T11:13:46	H041-S03-M4	408170	human gut metagenome
ERS12240077	H041-S03-M4_S42_R1	2022-06-17T11:13:46	H041-S03-M4	408170	human gut metagenome
ERS12240076	H041-S03-M3_S115_R2	2022-06-17T11:13:46	H041-S03-M3	408170	human gut metagenome
ERS12240075	H041-S03-M3_S115_R1	2022-06-17T11:13:46	H041-S03-M3	408170	human gut metagenome
ERS12240074	H041-S03-M2_S49_R2	2022-06-17T11:13:46	H041-S03-M2	408170	human gut metagenome
ERS12240073	H041-S03-M2_S49_R1	2022-06-17T11:13:46	H041-S03-M2	408170	human gut metagenome
ERS12240072	H028-S04-M6_S79_R2	2022-06-17T11:13:46	H028-S04-M6	408170	human gut metagenome
ERS12240071	H028-S04-M6_S79_R1	2022-06-17T11:13:46	H028-S04-M6	408170	human gut metagenome
ERS12240070	H028-S04-M5_S14_R2	2022-06-17T11:13:46	H028-S04-M5	408170	human gut metagenome
ERS12240069	H028-S04-M5_S14_R1	2022-06-17T11:13:46	H028-S04-M5	408170	human gut metagenome
ERS12240068	H028-S04-M4_S41_R2	2022-06-17T11:13:46	H028-S04-M4	408170	human gut metagenome
ERS12240067	H028-S04-M4_S41_R1	2022-06-17T11:13:46	H028-S04-M4	408170	human gut metagenome
ERS12240066	H028-S04-M3_S106_R2	2022-06-17T11:13:46	H028-S04-M3	408170	human gut metagenome
ERS12240065	H028-S04-M3_S106_R1	2022-06-17T11:13:46	H028-S04-M3	408170	human gut metagenome
ERS12240064	H028-S04-M2_S17_R2	2022-06-17T11:13:46	H028-S04-M2	408170	human gut metagenome
ERS12240063	H028-S04-M2_S17_R1	2022-06-17T11:13:46	H028-S04-M2	408170	human gut metagenome
ERS12240062	H028-S04-M1_S2_R2	2022-06-17T11:13:46	H028-S04-M1	408170	human gut metagenome
ERS12240061	H028-S04-M1_S2_R1	2022-06-17T11:13:46	H028-S04-M1	408170	human gut metagenome
ERS12240060	H028-S02-M6_S74_R2	2022-06-17T11:13:46	H028-S02-M6	408170	human gut metagenome
ERS12240059	H028-S02-M6_S74_R1	2022-06-17T11:13:46	H028-S02-M6	408170	human gut metagenome
ERS12240058	H028-S02-M5_S13_R2	2022-06-17T11:13:46	H028-S02-M5	408170	human gut metagenome
ERS12240057	H028-S02-M5_S13_R1	2022-06-17T11:13:46	H028-S02-M5	408170	human gut metagenome
ERS12240056	H028-S02-M4_S40_R2	2022-06-17T11:13:46	H028-S02-M4	408170	human gut metagenome
ERS12240055	H028-S02-M4_S40_R1	2022-06-17T11:13:46	H028-S02-M4	408170	human gut metagenome
ERS12240054	H028-S02-M3_S74_R2	2022-06-17T11:13:46	H028-S02-M3	408170	human gut metagenome
ERS12240053	H028-S02-M3_S74_R1	2022-06-17T11:13:46	H028-S02-M3	408170	human gut metagenome
ERS12240052	H028-S02-M2_S16_R2	2022-06-17T11:13:46	H028-S02-M2	408170	human gut metagenome
ERS12240051	H028-S02-M2_S16_R1	2022-06-17T11:13:46	H028-S02-M2	408170	human gut metagenome
ERS12240050	H028-S02-M1_S60_R2	2022-06-17T11:13:46	H028-S02-M1	408170	human gut metagenome
ERS12240049	H028-S02-M1_S60_R1	2022-06-17T11:13:46	H028-S02-M1	408170	human gut metagenome
ERS12240048	H028-S01-M1_S24_R2	2022-06-17T11:13:46	H028-S01-M1	408170	human gut metagenome
ERS12240047	H028-S01-M1_S24_R1	2022-06-17T11:13:46	H028-S01-M1	408170	human gut metagenome
ERS12240046	H017-S02-M6_S73_R2	2022-06-17T11:13:46	H017-S02-M6	408170	human gut metagenome
ERS12240045	H017-S02-M6_S73_R1	2022-06-17T11:13:46	H017-S02-M6	408170	human gut metagenome
ERS12240044	H017-S02-M5_S16_R2	2022-06-17T11:13:46	H017-S02-M5	408170	human gut metagenome
ERS12240043	H017-S02-M5_S16_R1	2022-06-17T11:13:46	H017-S02-M5	408170	human gut metagenome
ERS12240042	H017-S02-M4_S39_R2	2022-06-17T11:13:46	H017-S02-M4	408170	human gut metagenome
ERS12240041	H017-S02-M4_S39_R1	2022-06-17T11:13:46	H017-S02-M4	408170	human gut metagenome
ERS12240040	H017-S02-M3_S72_R2	2022-06-17T11:13:46	H017-S02-M3	408170	human gut metagenome
ERS12240039	H017-S02-M3_S72_R1	2022-06-17T11:13:46	H017-S02-M3	408170	human gut metagenome
ERS12240038	H017-S02-M2_S18_R2	2022-06-17T11:13:46	H017-S02-M2	408170	human gut metagenome
ERS12240037	H017-S02-M2_S18_R1	2022-06-17T11:13:46	H017-S02-M2	408170	human gut metagenome
ERS12240036	H017-S02-M1_S58_R2	2022-06-17T11:13:46	H017-S02-M1	408170	human gut metagenome
ERS12240035	H017-S02-M1_S58_R1	2022-06-17T11:13:46	H017-S02-M1	408170	human gut metagenome
ERS12240034	H017-S01-M6_S72_R2	2022-06-17T11:13:46	H017-S01-M6	408170	human gut metagenome
ERS12240033	H017-S01-M6_S72_R1	2022-06-17T11:13:46	H017-S01-M6	408170	human gut metagenome
ERS12240032	H017-S01-M5_S15_R2	2022-06-17T11:13:46	H017-S01-M5	408170	human gut metagenome
ERS12240031	H017-S01-M5_S15_R1	2022-06-17T11:13:46	H017-S01-M5	408170	human gut metagenome
ERS12240030	H017-S01-M4_S38_R2	2022-06-17T11:13:46	H017-S01-M4	408170	human gut metagenome
ERS12240029	H017-S01-M4_S38_R1	2022-06-17T11:13:46	H017-S01-M4	408170	human gut metagenome
ERS12240028	H017-S01-M3_S73_R2	2022-06-17T11:13:46	H017-S01-M3	408170	human gut metagenome
ERS12240027	H017-S01-M3_S73_R1	2022-06-17T11:13:46	H017-S01-M3	408170	human gut metagenome
ERS12240026	H017-S01-M2_S19_R2	2022-06-17T11:13:46	H017-S01-M2	408170	human gut metagenome
ERS12240025	H017-S01-M2_S19_R1	2022-06-17T11:13:46	H017-S01-M2	408170	human gut metagenome
ERS12240024	H017-S01-M1_S22_R2	2022-06-17T11:13:46	H017-S01-M1	408170	human gut metagenome
ERS12240023	H017-S01-M1_S22_R1	2022-06-17T11:13:46	H017-S01-M1	408170	human gut metagenome
